# Supplementary material for: Regulatory Insights From 27 Years of Artificial Intelligence/Machine Learning–Enabled Medical Device Recalls in the United States: Implications for Future Governance
Source: JMIR Med Inform. 2025 Jul 11;13:e67552. doi: 10.2196/67552 (PMC12274014; doi:10.2196/67552)
Supplement: Multimedia Appendix 1 [file medinform-v13-e67552-s001.xlsx]

## Sheet: Sheet 1
Artificial Intelligence and Machine Learning (AI/ML)-Enabled Medical Devices | FDA
Date of Final Decision	Submission Number	Device	Company	Panel (Lead)	Primary Product Code
03/29/2024	K233211	AVIEW CAC	Coreline Soft Co., Ltd.	Radiology	QIH
03/28/2024	K233409	Eko Low Ejection Fraction Tool (ELEFT)	Eko Health, Inc.	Cardiovascular	QXO
03/28/2024	K233657	NAEOTOM Alpha	Siemens Medical Solutions USA, Inc.	Radiology	JAK
03/26/2024	K233650	SOMATOM go.Up; SOMATOM go.Now; SOMATOM go.All; SOMATOM go.Top; SOMATOM go.Sim; SOMATOM go.Open Pro; SOMATOM X.cite; SOMATOM X.ceed	Siemens Medical Solutions USA, Inc.	Radiology	JAK
03/22/2024	K232322	MAGNETOM Terra; MAGNETOM Terra.X	Siemens Medical Solutions USA, Inc.	Radiology	LNH
03/22/2024	K232431	syngo.CT Brain Hemorrhage	Siemens Medical Solutions USA, Inc.	Radiology	QAS
03/22/2024	K240540	uMR Omega	Shanghai United Imaging Healthcare Co., Ltd.	Radiology	LNH
03/21/2024	K233753	AI-Rad Companion (Pulmonary)	Siemens Healthcare GmbH	Radiology	JAK
03/20/2024	K234047	Automatic Registration	Brainlab AG	Orthopedic	OLO
03/15/2024	K233342	CINA-ASPECTS	Avicenna.AI	Radiology	POK
03/13/2024	K233968	CINA-iPE	Avicenna.AI	Radiology	QAS
03/11/2024	K232140	OTS Hip	Ortoma AB	Orthopedic	OLO
03/08/2024	K233438	SleepStageML	Beacon Biosignals, Inc.	Neurology	OLZ
03/06/2024	K231677	EdgeFlow UH10	Edgecare Inc.	Radiology	IYO
03/04/2024	K233738	Overjet Caries Assist-Pediatric	Overjet, Inc	Radiology	MYN
03/01/2024	K231690	iCAS-LV	HighRAD Ltd.	Radiology	QIH
03/01/2024	K233030	BoneMRI	MRIguidance B.V	Radiology	QIH
02/29/2024	K231683	inHEART Models	inHEART, SAS	Radiology	QIH
02/29/2024	K232765	MAGNETOM Cima.X Fit	Siemens Medical Solutions USA, Inc.	Radiology	LNH
02/28/2024	K232613	CT Cardiomegaly	Innolitics, LLC	Radiology	QIH
02/23/2024	K233590	Overjet Charting Assist	Overjet, Inc	Radiology	QIH
02/22/2024	K233749	Revolution Ascend Sliding	GE Hangwei Medical Systems Co., Ltd.	Radiology	JAK
02/21/2024	K232148	X-Guide Surgical Navigation System	X-Nav Technologies, LLC	Dental	QRY
02/15/2024	K232915	EpiMonitor	Empatica Srl	Neurology	POS
02/13/2024	K231855	QOCA image Smart RT Contouring System	Quanta Computer Inc.	Radiology	QKB
02/13/2024	K233788	EPIQ Series Diagnostic Ultrasound System, Affiniti Series Diagnostic Ultrasound System	Philips Ultrasound LLC	Radiology	IYN
02/09/2024	K231355	Aurora	EnsoData	Anesthesiology	MNR
02/08/2024	K233080	HealthFLD	Nano-X AI Ltd.	Radiology	JAK
02/05/2024	K232363	Viz HDS, Viz Volume Plus, Viz ICH+	Viz.ai, Inc.	Radiology	QIH
01/31/2024	K231396	CEPHX- Cephalometric Analysis Software	Orca Dental AI LTD	Radiology	LLZ
01/24/2024	K233195	Aplio i900, Aplio i800 and Aplio i700 Software V8.1 Diagnostic Ultrasound System	Canon Medical Systems Corporation	Radiology	IYN
01/19/2024	K232156	Rapid ASPECTS (v3)	iSchemaView, Inc.	Radiology	POK
01/18/2024	K232698	NemoScan	Software Nemotec S.L.	Radiology	QIH
01/17/2024	K231871	Radify Triage	Envisionit DeepAI Ltd	Radiology	QFM
01/16/2024	K233512	Rapid (6.0)	iSchemaView, Inc.	Radiology	QIH
01/13/2024	K233216	CLEWICU System	Clew Medical Ltd.	Cardiovascular	QNL
01/12/2024	K233677	Biograph VK10	Siemens Medical Solutions USA, Inc.	Radiology	KPS
01/12/2024	K233964	GI Genius Module 100 (GGM100.US); GI Genius Module 200 (GGM200.US); ColonPRO 4.0 (CPRO40.US)	Cosmo Artificial Intelligence - AI Ltd	Gastroenterology-Urology	QNP
01/11/2024	K232250	SurgiCount+ System	Stryker Instruments	General and Plastic Surgery	PBZ
01/08/2024	K231324	DASI Dimensions (V1.0)	DASI Simulations	Radiology	QIH
01/08/2024	K232412	LungQ v3.0.0	Thirona BV	Radiology	JAK
01/07/2024	K231068	autoSCORE	Holberg EEG AS	Neurology	OMB
01/05/2024	K231917	VEA Align	EOS imaging	Radiology	QIH
01/04/2024	K232808	Butterfly iQ3 Ultrasound System	Butterfly Network, Inc.	Radiology	IYN
01/03/2024	K231779	REMI AI Discrete Detection Module	Epitel, Inc.	Neurology	OMB
12/26/2023	K231130	TumorSight Viz	SimBioSys, Inc.	Radiology	QIH
12/22/2023	K231805	qXR-LN	Qure.ai Technologies	Radiology	MYN
12/22/2023	K232479	ART-Plan	TheraPanacea	Radiology	MUJ
12/22/2023	K232535	MAGNETOM Sola; MAGNETOM Altea	Siemens Medical Solutions USA, Inc.	Radiology	LNH
12/21/2023	K233112	HM70 EVO Diagnostic Ultrasound System	Samsung Medison Co., Ltd.	Radiology	IYN
12/20/2023	K230850	United Orthopedic Knee Patient Specific Instrumentation	Enhatch, Inc.	Orthopedic	OOG
12/20/2023	K233176	uOmnispace.MI	Shanghai United Imaging Healthcare Co., Ltd.	Radiology	LLZ
12/18/2023	K231587	MAGNETOM Cima.X	Siemens Medical Solutions USA, Inc.	Radiology	LNH
12/18/2023	K231929	iQ-solutions	Sydney Neuroimaging Analysis Centre Pty Ltd	Radiology	QIH
12/15/2023	K230751	EW10-EC02 Endoscopy Support Program	FUJIFILM Corporation	Gastroenterology-Urology	QNP
12/15/2023	K232384	Videa Dental Assist	VideaHealth, Inc.	Radiology	MYN
12/14/2023	K231570	StrokeViewer Perfusion	NICo-Lab B.V.	Radiology	LLZ
12/13/2023	K232231	QP-Brain	Quibim S.L.	Radiology	QIH
12/13/2023	K232237	Tyto Insights for Wheeze Detection	Tyto Care Ltd.	Anesthesiology	PHZ
12/11/2023	K232096	Transpara Density 1.0.0	Screenpoint Medical B.V.	Radiology	QIH
12/08/2023	K223757	Bonelogic	Disior Ltd	Radiology	LLZ
12/08/2023	K231898	DTX Studio Clinic (4.0)	Nobel Biocare AB	Radiology	LLZ
12/07/2023	K232381	LOGIQ Totus	GE Medical Systems Ultrasound and Primary Care Diagnostics,	Radiology	IYN
12/07/2023	K232661	Myocardial Strain Software Application	Circle Cardiovascular Imaging	Radiology	LLZ
12/06/2023	K233334	Aquilion Serve SP (TSX-307B/1) V1.3	Canon Medical Systems Corporation	Radiology	JAK
12/06/2023	K233562	LINQ II Insertable Cardiac Monitor	Medtronic, Inc.	Cardiovascular	MXD
12/05/2023	K232440	Adravision Perio	Adra Corporation	Radiology	QIH
12/05/2023	K233568	Ceevra Reveal 3+	Ceevra, Inc.	Radiology	QIH
12/01/2023	K232856	Syngo Carbon Clinicals	Siemens Healthcare GmbH	Radiology	QIH
11/30/2023	K233545	EPIQ Series Diagnostic Ultrasound System	Philips Ultrasound LLC	Radiology	IYN
11/29/2023	K230179	6440 MyLabX90	Esaote S.p.A.	Radiology	IYN
11/28/2023	K231631	BriefCase-Quantification	Aidoc Medical, Ltd.	Radiology	JAK
11/28/2023	K232000	syngo.via MI Workflows; Scenium; syngo MBF	Siemens Medical Solutions USA, Inc.	Radiology	QIH
11/27/2023	K233243	ClearPoint System (Software Version 2.2)	ClearPoint Neuro Inc.	Neurology	HAW
11/21/2023	K232496	Brainomix 360 Triage Stroke	Brainomix Limited	Radiology	QAS
11/17/2023	K232501	AI Platform (AIP001)	Exo Inc	Radiology	QIH
11/15/2023	K232841	Axial3D Insight	Axial Medical Printing Limited	Radiology	QIH
11/14/2023	K232494	MAGNETOM Avanto fit; MAGNETOM Skyra fit	Siemens Medical Solutions USA, Inc.	Radiology	LNH
11/13/2023	K232083	BriefCase-Quantification	Aidoc Medical, Ltd.	Radiology	QIH
11/13/2023	K232257	Clarius Bladder AI	Clarius Mobile Health Corp.	Radiology	QIH
11/09/2023	K223754	BraveCX	Bering Ltd	Radiology	QFM
11/09/2023	K231617	MAGNETOM Free.Max; MAGNETOM Free.Star	Siemens Medical Solutions USA, Inc.	Radiology	LNH
11/08/2023	K230534	BriefCase-Quantification	Aidoc Medical, Ltd.	Radiology	QIH
11/08/2023	K231765	Contour ProtegeAI	MIM Software Inc.	Radiology	QKB
11/07/2023	K231966	LOGIQ E10	GE Medical Systems Ultrasound and Primary Care Diagnostics,	Radiology	IYN
11/07/2023	K231989	LOGIQ E10s, LOGIQ Fortis	GE Medical Systems Ultrasound and Primary Care Diagnostics,	Radiology	IYN
11/06/2023	K231470	Lunit INSIGHT DBT	Lunit Inc.	Radiology	QDQ
11/03/2023	K231955	aprevo Digital Segmentation	Carlsmed, Inc.	Radiology	QIH
10/30/2023	K231965	Voluson Expert 22, Voluson Expert 20, Voluson Expert 18	GE Medical Systems Ultrasound and Primary Care Diagnostics,	Radiology	IYN
10/30/2023	K232145	ACUSON Sequoia Diagnostic Ultrasound System, ACUSON Sequoia Select Diagnostic Ultrasound System, ACUSON Origin Diagnostic Ultrasound System	Siemens Medical Solutions USA, Inc.	Radiology	IYN
10/30/2023	K232751	BriefCase-Triage	Aidoc Medical, Ltd.	Radiology	QAS
10/27/2023	K230854	SwiftMR	AIRS Medical Inc.	Radiology	LLZ
10/27/2023	K232045	MeVis Liver Suite	MeVis Medical Solutions AG	Radiology	JAK
10/26/2023	K232500	Lumify Diagnostic Ultrasound System	Philips Ultrasound	Radiology	IYN
10/25/2023	K230842	SignalHF (IM008)	Implicity Inc.	Cardiovascular	QNL
10/25/2023	K232436	Rapid SDH	iSchemaView, Inc.	Radiology	QAS
10/23/2023	K231560	MAGNETOM Vida; MAGNETOM Lumina; MAGNETOM Aera; MAGNETOM Skyra; MAGNETOM Prisma; MAGNETOM Prisma fit	Siemens Medical Solutions USA, Inc.	Radiology	LNH
10/23/2023	K231764	Ultrasound System 1300	BK Medical Aps	Radiology	IYN
10/23/2023	K232305	AI-Rad Companion Brain MR	Siemens Medical Solutions USA, Inc.	Radiology	QIH
10/20/2023	K230209	Sonix Health	Ontact Health Co., Ltd.	Radiology	QIH
10/13/2023	K230370	SpotLight/SpotLight Duo (with DLIR option)	Arineta Ltd.	Radiology	JAK
10/13/2023	K231642	Veuron-Brain-pAb3	Heuron Co., Ltd.	Radiology	LLZ
10/11/2023	K230220	NeuViz 128 Multi-Slice CT Scanner System	Neusoft Medical Systems Co., Ltd.	Radiology	JAK
10/06/2023	K223905	Vivio LVEDP System	Avicena, LLC	Cardiovascular	QUO
10/06/2023	K230144	Denti.AI Detect	Denti.AI Technology, Inc.	Radiology	MYN
10/06/2023	K232760	Swoop Portable MR Imaging System	Hyperfine, Inc.	Radiology	LNH
10/06/2023	K232787	ScanNav Anatomy Peripheral Nerve Block	Intelligent Ultrasound Limited	Anesthesiology	QRG
10/05/2023	K231001	DeepTek CXR Analyzer v1.0	DeepTek Medical Imaging Pvt Ltd	Radiology	MYN
10/05/2023	K232367	cmAngio V1.0	CureMetrix, Inc.	Radiology	QIH
10/05/2023	K232704	Clarius Ultrasound Scanner	Clarius Mobile Health Corp.	Radiology	IYN
10/04/2023	K231025	EFAI NeuroSuite CT ICH Assessment System	Ever Fortune.AI Co., Ltd.	Radiology	QAS
10/04/2023	K231398	VUNO Med-DeepBrain	VUNO Inc.	Radiology	QIH
10/04/2023	K232023	Momentum Spine	Momentum Health Inc.	Physical Medicine	LDK
10/03/2023	K230085	Lung-CAD	Imagen Technologies, Inc	Radiology	MYN
10/03/2023	K231772	V8/H8 Diagnostic Ultrasound System, V7/H7 Diagnostic Ultrasound System, V6/H6 Diagnostic Ultrasound System	Samsung Medison Co., Ltd.	Radiology	IYN
10/03/2023	K232712	uMI Panorama	Shanghai United Imaging Healthcare Co., Ltd.	Radiology	KPS
09/29/2023	K230045	HipCheck	Stryker Corp.	Radiology	QIH
09/28/2023	K231837	Brainomix 360 Triage LVO	Brainomix Limited	Radiology	QAS
09/28/2023	K232699	Low Ejection Fraction AI-ECG Algorithm	Anumana, Inc.	Cardiovascular	QYE
09/27/2023	K232616	Volta AF-Xplorer	Volta Medical	Cardiovascular	DQK
09/26/2023	K230252	OFIX MIS App	Orthofix US LLC	Radiology	LLZ
09/25/2023	K231928	EFAI RTSUITE CT HCAP-Segmentation System	Ever Fortune.AI Co., Ltd.	Radiology	QKB
09/22/2023	K223659	Jazz	AI Medical AG	Radiology	LLZ
09/22/2023	K231149	qXR-CTR	Qure.ai Technologies	Radiology	QIH
09/22/2023	K231384	Annalise Enterprise CTB Triage Trauma	Annalise-AI Pty Ltd.	Radiology	QAS
09/22/2023	K231767	Annalise Enterprise CTB Triage Trauma	Annalise-AI Pty Ltd.	Radiology	QAS
09/21/2023	K231678	Overjet Periapical Radiolucency Assist	Overjet, Inc	Radiology	MYN
09/19/2023	K221309	AI100 with Shonit	SigTuple Technologies Pvt. Ltd.	Hematology	JOY
09/19/2023	K231281	Aquilion Serve (TSX-307A/1) V1.3	Canon Medical Systems Corporation	Radiology	JAK
09/14/2023	K220034	NEUROShield	In-Med Prognostics L3C	Radiology	LLZ
09/13/2023	K223811	Lung-CAD	Imagen Technologies, Inc	Radiology	MYN
09/12/2023	K231748	Cartesion Prime (PCD-1000A/3) V10.15	Canon Medical Systems Corporation	Radiology	KPS
09/12/2023	K232526	XIDF-AWS801, Angio Workstation (Alphenix Workstation), V9.5	Canon Medical Systems Corporation	Radiology	JAA
09/09/2023	K223864	Alignment System Cranial, Alignment Software Cranial, Cirq Alignment Software Cranial Biopsy, Cirq Alignment Software Cranial sEEG, Varioguide Alignment Software Cranial	Brainlab AG	Neurology	HAW
09/08/2023	K222921	Minuteful-kidney test	Healthy.io Ltd.	Clinical Chemistry	JIR
09/08/2023	K223621	DeepXray	Alpha Intelligence Manifolds, Inc.	Radiology	QIH
09/08/2023	K231335	Cleerly ISCHEMIA	Cleerly, Inc	Cardiovascular	QXZ
09/08/2023	K232686	CorVista System	CorVista Health, Inc.	Cardiovascular	QXX
09/07/2023	K231207	CARTO 3 EP Navigation System Software V8.0 (FG-5400-00, FG-5400-00U)	Biosense Webster, Inc.	Cardiovascular	DQK
09/06/2023	K232482	MAGNETOM Viato.Mobile	Siemens Medical Solutions USA, Inc.	Radiology	LNH
09/01/2023	K223622	FaceHeart Vitals Software Development Kit (FH vitals SDK)	FaceHeart Corp.	Cardiovascular	QME
08/30/2023	K230355	Vantage Galan 3T, MRT-3020, V9.0 with AiCE Reconstruction Processing Unit for MR	Canon Medical Systems Corporation	Radiology	LNH
08/28/2023	K223639	VisAble.IO	TechsoMed	Radiology	QTZ
08/25/2023	K223180	AIRAscore	AIRAmed GmbH	Radiology	LLZ
08/23/2023	K230812	Withings Scan Monitor 2.0	Withings	Cardiovascular	DPS
08/22/2023	K230899	qXR-PTX-PE	Qure.ai Technologies	Radiology	QFM
08/18/2023	K223539	Dreem 3S	Beacon Biosignals, Inc.	Neurology	OLZ
08/15/2023	K231094	Annalise Enterprise CTB Triage-OH	Annalise-AI Pty Ltd.	Radiology	QAS
08/03/2023	DEN230003	Viz HCM	Viz.ai, Inc.	Cardiovascular	QXO
08/03/2023	K223133	VisiRad XR	Imidex Inc.	Radiology	MYN
08/02/2023	K223553	Spine Planning (2.0), Elements Spine Planning, Elements Planning Spine	Brainlab AG	Orthopedic	OLO
07/27/2023	K231195	Brainomix 360 Triage ICH	Brainomix Limited	Radiology	QAS
07/27/2023	K230074	Rapid Aneurysm Triage and Notification	iSchemaView, Inc.	Radiology	QFM
07/26/2023	K231038	Global Hypoperfusion Index (GHI) Algorithm	Edwards Lifesciences, LLC	Cardiovascular	QNL
07/26/2023	K231572	uMI Panorama	Shanghai United Imaging Healthcare Co., Ltd.	Radiology	KPS
07/25/2023	K223473	ME-APDS™; MAGENTIQ-COLO™	Magentiq Eye LTD	Gastroenterology-Urology	QNP
07/25/2023	K230365	Sonio Detect	Sonio	Radiology	IYN
07/25/2023	K230913	ANDI	Imeka Solutions, Inc.	Radiology	QIH
07/24/2023	K223347	UltraSight AI Guidance	UltraSight Inc	Radiology	QJU
07/21/2023	K230150	OptimMRI	RebrAIn, SAS	Radiology	QIH
07/21/2023	K223288	Cranial Navigation, Navigation Software Cranial, Navigation Software Craniofacial, Cranial EM System, Automatic Registration iMRI	Brainlab AG	Neurology	HAW
07/21/2023	K231173	Irregular Rhythm Notification Feature (IRNF)	Apple Inc.	Cardiovascular	QDB
07/20/2023	K230039	uOmnispace	Shanghai United Imaging Healthcare Co., Ltd.	Radiology	QIH
07/19/2023	K231157	syngo.CT Lung CAD (Version VD30)	Siemens Healthcare GmbH	Radiology	OEB
07/14/2023	K223106	Brainlab Elements Image Fusion, Contouring (4.5);Image Fusion (4.5);Fibertracking (2.0);BOLD MRI Mapping (1.0);Image Fusion Angio (1.0)	Brainlab AG	Radiology	QIH
07/13/2023	K223424	Spine Auto Views	GE Medical Systems SCS	Radiology	JAK
07/13/2023	K223426	ECHELON Synergy MRI system	FUJIFILM Healthcare Corporation	Radiology	LNH
07/13/2023	K231833	Biograph Vision.X and Biograph Vision.X Edge	Siemens Medical Solutions USA, Inc.	Radiology	KPS
07/12/2023	K230823	AusculThing ACC	AusculThing Oy	Cardiovascular	DQD
07/10/2023	K223724	MOZI TPS	Manteia Technologies Co., Ltd	Radiology	MUJ
07/07/2023	K231668	Spine CAMP™ (1.1)	Medical Metrics, Inc	Radiology	QIH
07/03/2023	K222745	Axial3D Insight	Axial Medical Printing Limited	Radiology	QIH
06/29/2023	K230337	EarliPoint	EarliTec Diagnostics, Inc.	Neurology	QPF
06/22/2023	K230497	Bladder AI (AIBV01)	Exo Inc	Radiology	QIH
06/20/2023	K231459	HepaFatSmart (V2.0.0)	Resonance Health Analysis Services Pty Ltd.	Radiology	LNH
06/16/2023	K223357	EyeArt v2.2.0	Eyenuk, Inc	Ophthalmic	PIB
06/16/2023	K223646	IB Lab LAMA	IB Lab Gmbh	Radiology	QIH
06/16/2023	K223556	DeepCatch	MEDICALIP Co., Ltd	Radiology	QIH
06/13/2023	K230112	CAC Software	Imbio, Inc.	Radiology	JAK
06/06/2023	K223855	FEops HEARTguideTM, FEops HEARTguideTM ALPACA	FEops NV	Radiology	QIH
05/30/2023	K223523	Sonic DL	GE Medical Systems, LLC	Radiology	LNH
05/25/2023	K223491	Critical Care Suite with Pneumothorax Detection AI Algorithm, Critical Care Suite 2.1, Critical Care Suite	GE Medical Systems, LLC	Radiology	QBS
05/25/2023	K230273	Saranas Early Bird Bleed Monitoring System	Saranas, Inc.	Cardiovascular	QFJ
05/23/2023	K223504	Ceribell Status Epilepticus Monitor	Ceribell, Inc.	Neurology	OMB
05/23/2023	K230096	Genius AI Detection 2.0 with CC-MLO Correlation	Hologic, Inc.	Radiology	QDQ
05/19/2023	K231143	GI Genius System 100 and GI Genius System 200	Cosmo Artificial Intelligence - AI, Ltd.	Gastroenterology-Urology	QNP
05/19/2023	K212758	Autoplaque	Cedars-Sinai Medical Center: AIM	Radiology	LLZ
05/17/2023	K222728	Radiation Planning Assistant (RPA)	University of Texas, MD Anderson Cancer Center	Radiology	MUJ
05/12/2023	K231190	EPIQ Series Diagnostic Ultrasound System	Philips Ultrasound LLC	Radiology	IYN
05/11/2023	K223623	SubtleMR (2.3.x)	Subtle Medical, Inc.	Radiology	LLZ
05/10/2023	K220437	Neurophet AQUA	NEUROPHET, Inc.	Radiology	LLZ
05/04/2023	K230082	Auto Segmentation	GE Medical Systems, LLC	Radiology	QKB
05/04/2023	K223771	Lumify Diagnostic Ultrasound System	Philips Ultrasound	Radiology	IYN
05/02/2023	K230977	SIS System	Surgical Information Sciences, Inc.	Radiology	QIH
05/02/2023	K230292	Samsung ECG Monitor Application with Irregular Heart Rhythm Notification	Samsung Electronics Co.,Ltd.	Cardiovascular	QDA
04/27/2023	K223212	Precision DL	GE Healthcare	Radiology	KPS
04/27/2023	K223734	ENT EM	Brainlab AG	Ear Nose & Throat	PGW
04/26/2023	K230552	MR DWI/FLAIR Measurement V1.0	Olea Medical	Radiology	LLZ
04/26/2023	K230553	LINQ II Insertable Cardiac Monitor, CareLink SmartSync LINQ II ICM Application	Medtronic, Inc.	Cardiovascular	MXD
04/25/2023	K222676	Ceevra Reveal 3	Ceevra, Inc.	Radiology	QIH
04/25/2023	K230223	iCAC Device	Bunkerhill, Inc.	Radiology	JAK
04/21/2023	K223501	ViewFinder Software Version 1.1	Elaitra Ltd	Radiology	QIH
04/21/2023	K230084	HERA W10 Diagnostic Ultrasound System; HERA W9 Diagnostic Ultrasound System	Samsung Medison CO., LTD.	Radiology	IYN
04/20/2023	K223287	Velacur	Sonic Incytes	Radiology	IYO
04/20/2023	K230807	Deep Learning Image Reconstruction	GE Healthcare Japan Corporation	Radiology	JAK
04/19/2023	K223552	Brainlab Elements – Trajectory Planning (2.6), Elements Stereotaxy, Elements Lead Localization, Elements Trajectory Planning Cranial	Brainlab AG	Neurology	HAW
04/19/2023	K230023	ART-Plan	Therapanacea SAS	Radiology	QKB
04/17/2023	K230772	Quantib Prostate	Quantib B.V.	Radiology	LLZ
04/14/2023	K230685	AutoContour Model RADAC V3	Radformation, Inc.	Radiology	QKB
04/13/2023	K230264	Ezra Flash	Ezra AI Inc.	Radiology	LLZ
04/13/2023	K213986	CerebralGo Plus	Yukun (Beijing) Technology Co., Ltd	Radiology	QIH
04/11/2023	K223830	Ultrasound System 2300	BK Medical Aps	Radiology	IYN
04/07/2023	K230575	Limbus Contour	Limbus AI Inc.	Radiology	LLZ
04/07/2023	K230658	SKOUT® system	Iterative Scopes Inc.	Gastroenterology-Urology	QNP
04/06/2023	K222360	AI-Rad Companion (Cardiovascular)	Siemens Medical Solutions U.S.A.	Radiology	JAK
04/06/2023	K223458	Ingenia, Ingenia CX, Ingenia Elition, Ingenia Ambition, MR 5300 and MR 7700 MR Systems	Philips Medical Systems Nederland B.V.	Radiology	LNH
04/06/2023	K223774	Contour ProtégéAI	MIM Software Inc.	Radiology	QKB
04/05/2023	K223630	Reveal LINQ Insertable Cardiac Monitor, LINQ II Insertable Cardiac Monitor, AccuRhythm AI ECG Classification System	Medtronic, Inc.	Cardiovascular	MXD
04/03/2023	K223240	Annalise Enterprise CTB Triage Trauma	Annalise-AI Pty Ltd	Radiology	QAS
03/31/2023	K213272	Formus Hip	Formus Labs, Ltd	Radiology	QIH
03/31/2023	K220068	Butterfly iQ/iQ+ Ultrasound System	Butterfly Network, Inc.	Radiology	IYO
03/29/2023	K222312	RayStation 12A	Raysearch Laboratories AB (Publ)	Radiology	MUJ
03/28/2023	K222174	RadioLens v1.0	Synapsica	Radiology	QIH
03/28/2023	K222179	Annalise Enterprise CXR Triage Trauma	Annalise-AI Pty Ltd	Radiology	QFM
03/28/2023	K222268	Annalise Enterprise CXR Triage Trauma	Annalise-AI Pty Ltd	Radiology	QFM
03/28/2023	K223343	MAGNETOM Amira; MAGNETOM Sempra	Siemens Medical Solutions USA Inc.	Radiology	LNH
03/28/2023	K221921	DTX Studio Clinic 3.0	Nobel Biocare AB	Radiology	MYN
03/27/2023	K222746	Overjet Caries Assist	Overjet, Inc.	Radiology	MYN
03/22/2023	K222036	MPXA-2000	Medipixel, Inc.	Radiology	QIH
03/21/2023	K223490	FlightPlan for Embolization	GE Medical Systems SCS	Radiology	LLZ
03/17/2023	K223073	AIio	AIio, Inc.	Gastroenterology-Urology	DRG
03/17/2023	K223443	Viz AAA	Viz.ai, Inc.	Radiology	QFM
03/17/2023	K221772	NeuroRPM	New Touch Digital Inc.	Neurology	GYD
03/10/2023	K223325	uMI Panorama	Shanghai United Imaging Healthcare Co., Ltd.	Radiology	KPS
03/09/2023	K223514	Spectral Bone Marrow	GE Medical Systems, LLC	Radiology	JAK
03/09/2023	K221706	AccuContour	Manteia Technologies Co., Ltd.	Radiology	QKB
03/08/2023	DEN220039	Sofia 2 SARS Antigen+ FIA, Sofia 2 SARS Antigen+ FIA Control Swab Set	Quidel Corporation	Microbiology	QVF
03/07/2023	K223726	Aquilion Precision (TSX-304A/4) V10.14 with AiCE	Canon Medical Systems Corporation	Radiology	JAK
03/03/2023	K222819	Aquilion Serve (TSX-307A/1) V1.2 with AiCE-i	Canon Medical Systems Corporation	Radiology	JAK
03/02/2023	K222176	BoneView	Gleamer	Radiology	QBS
03/02/2023	K222884	Rapid NCCT Stroke	iSchemaView Inc.	Radiology	QAS
03/01/2023	K221680	Xeleris V Processing and Review System	GE Healthcare	Radiology	LLZ
02/24/2023	DEN220063	Caption Interpretation Automated Ejection Fraction Software	Caption Health, Inc	Radiology	QVD
02/24/2023	K221592	AVIEW Lung Nodule CAD	Coreline Soft Co., Ltd.	Radiology	LLZ
02/23/2023	K222579	Belun Sleep System BLS-10	Belun Technology Company Limited	Anesthesiology	MNR
02/23/2023	K221564	Brainomix 360 e-ASPECTS	Brainomix Limited	Radiology	POK
02/22/2023	K230197	BoneMRI v1.6	MRIguidance B.V	Radiology	QIH
02/22/2023	K230208	Swoop® Portable MR Imaging System™	Hyperfine, Inc.	Radiology	LNH
02/17/2023	DEN210022	PMD-200	Medasense Biometrics Ltd.	Anesthesiology	QVE
02/16/2023	K222755	uMR 680	Shanghai United Imaging Intelligence Co., Ltd.	Radiology	LNH
02/16/2023	K223028	uCT ATLAS Astound with uWS-CT-Dual Energy Analysis	Shanghai United Imaging Healthcare Co., Ltd.	Radiology	JAK
02/15/2023	K222389	ZEUS System	iRhythm Technologies, Inc.	Cardiovascular	DQK
02/15/2023	K223407	Versana Essential	GE Medical Systems Ultrasound and Primary Care Diagnostics,	Radiology	IYN
02/13/2023	K223387	V8 Diagnostic Ultrasound System, V7 Diagnostic Ultrasound System	Samsung Medison Co., Ltd.	Radiology	IYN
02/06/2023	K223296	Videa Perio Assist	VideaHealth, Inc	Radiology	QIH
02/02/2023	K222803	Oncospace	Oncospace, Inc.	Radiology	MUJ
02/01/2023	K223396	Rapid RV/LV	iSchemaView Inc.	Radiology	QIH
02/01/2023	K230020	BriefCase	Aidoc Medical, Ltd.	Radiology	QFM
02/01/2023	K222970	LVivo IQS	DiA Imaging Analysis Ltd.	Radiology	QIH
01/27/2023	K221868	QOCA image Smart CXR Image Processing System	Quanta Computer Inc.	Radiology	QFM
01/23/2023	K222406	Clarius AI	Clarius Mobile Health Corp.	Radiology	QIH
01/21/2023	K223516	VX1+	Volta Medical	Cardiovascular	DQK
01/18/2023	K222593	TruPlan Computed Tomography (CT) Imaging Software	Circle Cardiovascular Imaging Inc.	Radiology	LLZ
01/13/2023	K223502	MR Diffusion Perfusion Mismatch V1.0	Olea Medical	Radiology	LLZ
01/12/2023	K222458	AIBOLIT 3D+	AIbolit Technologies, LLC	Radiology	LLZ
01/11/2023	K223738	Alpha Control Liner System (ACLS)	Coapt	Neurology	GXY
12/23/2022	K214036	AVIEW	Coreline Soft Co., Ltd.	Radiology	QIH
12/23/2022	K223442	MR 5300 and MR 7700 R11 MR Systems	Philips Medical Systems Nederlands B.V.	Radiology	LNH
12/22/2022	K223311	Philips CT 3500	Philips Healthcare (Suzhou) Co., Ltd	Radiology	JAK
12/16/2022	K220928	Overjet Calculus Assist	Overjet, Inc.	Radiology	MYN
12/16/2022	K222275	Saige-Density	DeepHealth, Inc.	Radiology	QIH
12/16/2022	K223268	BrainInsight	Hyperfine, Inc.	Radiology	QIH
12/06/2022	K223247	Swoop Portable MR Imaging System	Hyperfine, Inc.	Radiology	LNH
12/05/2022	K222692	BriefCase	Aidoc Medical, Ltd.	Radiology	QFM
12/01/2022	K220786	STAR Apollo Mapping System	Rhythm Al, Ltd	Cardiovascular	DQK
11/22/2022	K221624	Avenda Health AI Prostate Cancer Planning Software	Avenda Health, Inc.	Radiology	POK
11/22/2022	K221716	CINA	AVICENNA.AI	Radiology	QAS
11/21/2022	K223032	SIS System (Version 5.6.0)	Surgical Information Sciences, Inc.	Radiology	QIH
11/18/2022	K221330	BriefCase	Aidoc Medical, Ltd.	Radiology	QAS
11/16/2022	K221762	BoneMRI v1.4	MRlguidance B.V.	Radiology	QIH
11/14/2022	K222428	Syngo Dynamics (Version VA40F)	Siemens Medical Solutions USA, Inc.	Radiology	QIH
11/10/2022	K221183	AEYE-DS	AEYE Health, Inc.	Ophthalmic	PIB
11/10/2022	K220408	AVIEW RT ACS	Coreline Soft Co., Ltd.	Radiology	QKB
11/08/2022	K221552	EFAI ChestSuite XR Pneumothorax Assessment System	Ever Fortune.AI Co., Ltd.	Radiology	QFM
10/27/2022	K220332	uMR Omega with uWS-MR-MRS	Shanghai United Imaging Healthcare Co., Ltd.	Radiology	LNH
10/25/2022	K222070	EndoNaut	Therenva SAS	Radiology	LLZ
10/21/2022	K223042	Viz LVO ContaCT	Viz.Ai, Inc.	Radiology	QAS
10/20/2022	K222361	AI-Rad Companion (Musculoskeletal)	Siemens Medical Solutions USA, Inc.	Radiology	JAK
10/18/2022	K221632	Spine CAMP™	Medical Metrics, Inc.	Radiology	QIH
10/14/2022	K221305	AI-Rad Companion Organs RT	Siemens Medical Solutions USA, Inc	Radiology	QKB
10/14/2022	K213857	HeartFlow Analysis	HeartFlow, Inc.	Cardiovascular	PJA
10/07/2022	K220709	BriefCase	Aidoc Medical, Ltd.	Radiology	QAS
10/06/2022	K221449	Genius AI Detection 2.0	Hologic, Inc.	Radiology	QDQ
10/05/2022	K221892	VISIONAIR	PacificMD Biotech Llc	Ear Nose & Throat	BXQ
09/30/2022	K211611	QIR Suite	CASIS Cardiac Simulation & Imaging Software	Radiology	QIH
09/29/2022	K220080	CogNet QmTRIAGE	MedCognetics, Inc.	Radiology	QFM
09/28/2022	K222329	BriefCase	Aidoc Medical, Ltd.	Radiology	QAS
09/27/2022	K221738	NS-HGlio	Neosoma Inc.	Radiology	QIH
09/21/2022	K221179	SomnoMetry	Neumetry Medical Inc	Neurology	OLZ
09/20/2022	K213353	Aorta-CAD	Imagen Technologies, Inc.	Radiology	MYN
09/13/2022	K221733	MAGNETOM Sola, MAGNETOM Altea, MAGNETOM Sola Fit	Siemens Medical Solutions USA, Inc.	Radiology	LNH
09/12/2022	K220986	Aquilion Precision (TSX-304A/4) V10.10 with AiCE	Canon Medical Systems Corporation	Radiology	JAK
09/12/2022	K221456	Rapid ICH	iSchemaView Inc.	Radiology	QAS
09/08/2022	K222076	EFAI ChestSuite XR Pleural Effusion Assessment System	Ever Fortune.AI Co., Ltd.	Radiology	QFM
09/07/2022	K220783	syngo.via RT Image Suite	Siemens Medical Solutions USA Inc.	Radiology	MUJ
09/06/2022	K213960	LiverMultiScan v5 (LMSv5)	Perspectum	Radiology	LNH
09/01/2022	K221241	DrAid for Radiology v1	VinBrain Joint Stock Company	Radiology	QFM
08/29/2022	K221100	Viz RV/LV	Viz.Ai, Inc.	Radiology	QIH
08/26/2022	K222277	BriefCase	Aidoc Medical, Ltd.	Radiology	QAS
08/25/2022	K221962	LINQ II Insertable Cardiac Monitor	Medtronic, Inc.	Cardiovascular	MXD
08/25/2022	K211841	MRI Planner	Spectronic Medical AB	Radiology	MUJ
08/24/2022	K220598	AutoContour Model RADAC V2	Radformation, Inc.	Radiology	QKB
08/22/2022	K221599	HS40 Diagnostic Ultrasound System	Samsung Medison Co., Ltd.	Radiology	IYN
08/19/2022	K222172	MI View&GO	Siemens Medical Solutions USA, Inc.	Radiology	QIH
08/12/2022	K213686	SKOUT Software	Iterative Scopes Inc	Gastroenterology-Urology	QNP
08/12/2022	K220349	TeraRecon Neuro	TeraRecon, Inc	Radiology	LLZ
08/11/2022	K213713	AI-Rad Companion (Pulmonary)	Siemens Healthcare GmBh	Radiology	JAK
08/08/2022	K213645	ClearPoint Maestro Brain Model	ClearPoint Neuro, Inc.	Radiology	QIH
08/03/2022	K221347	Transpara 1.7.2	ScreenPoint Medical B.V.	Radiology	QKB
08/03/2022	K221432	Customize	3D-Side SA	Radiology	QIH
07/29/2022	K213760	ABMD Software	HeartLung Corporation	Radiology	KGI
07/29/2022	K220961	Deep Learning Image Reconstruction	GE Healthcare Japan Corporation	Radiology	JAK
07/28/2022	K213998	cvi42 Auto Imaging Software Application	Circle Cardiovascular Imaging Inc	Radiology	QIH
07/28/2022	K221923	Swoop Portable MR Imaging System	Hyperfine, Inc.	Radiology	LNH
07/27/2022	K210822	DeepRhythmAI	Medicalgorithmics S.A.	Cardiovascular	DQK
07/25/2022	K220439	Viz SDH	Viz.ai, Inc.	Radiology	QAS
07/22/2022	K220624	AI4CMR v1.0	AI4MedImaging Medical Solutions S.A.	Radiology	LLZ
07/22/2022	K220882	Vivid E80, Vivid E90, Vivid E95	GE Medical Systems Ultrasound and	Radiology	IYN
07/22/2022	K220940	EchoPAC Software Only, EchoPAC Plug-in	GE Medical Systems Ultrasound and Primary Care Diagnostics,	Radiology	QIH
07/20/2022	K220956	Libby Echo:Prio	Dyad Medical, Inc	Radiology	QIH
07/19/2022	K213357	Study Watch with Irregular Pulse Monitor (Home), Study Watch with Irregular Pulse Monitor	Verily Life Sciences LLC	Cardiovascular	DXH
07/19/2022	K213409	ZEUS System (Zio Watch)	iRhythm Technologies, Inc.	Cardiovascular	DQK
07/19/2022	K220815	BrainInsight	Hyperfine, Inc.	Radiology	QIH
07/18/2022	K221147	Vivid T8, Vivid T9	GE Medical Systems Ultrasound and Primary Care Diagnostics,	Radiology	IYN
07/18/2022	K221148	Vivid iq	GE Medical Systems Ultrasound & Primary Care Diagnostics LLC	Radiology	IYN
07/15/2022	K220619	Vivid S60N, Vivid S70N	GE Medical Systems Ultrasound and Primary Care Diagnostics,	Radiology	IYN
07/14/2022	K221203	AHI System	Fifth Eye Inc.	Cardiovascular	QNV
07/13/2022	K221727	syngo.CT Extended Functionality	Siemens Medical Solutions USA, Inc.	Radiology	JAK
07/08/2022	K212783	ProstatID	ScanMed, LLC	Radiology	QDQ
07/06/2022	K210069	Minuteful - kidney test	Healthy.io Ltd.	Clinical Chemistry	JIR
06/29/2022	K213794	Eko Murmur Analysis Software (EMAS)	Eko Devices, Inc.	Cardiovascular	DQD
06/29/2022	K220975	V8 Diagnostic Ultrasound System, V7 Diagnostic Ultrasound System	Samsung Medison Co., Ltd.	Radiology	IYN
06/27/2022	K220848	Venue Fit	GE Medical Systems	Radiology	IYN
06/27/2022	K220851	Venue	GE Medical Systems	Radiology	IYN
06/24/2022	K220575	MAGNETOM Free.Max, MAGNETOM Free.Star	Siemens Medical Solutions USA, Inc.	Radiology	LNH
06/23/2022	K220497	CoLumbo	Smart Soft Healthcare AD	Radiology	QIH
06/21/2022	K220800	Venue Go	GE Medical Systems Ultrasound and Primary Care Diagnostics	Radiology	IYN
06/17/2022	K213037	IDx-DR v2.3	Digital Diagnostics Inc.	Ophthalmic	PIB
06/17/2022	K220813	ART-PLAN	TheraPanacea	Radiology	QKB
06/17/2022	K221463	ElucidVivo A.3	Elucid Bioimaging Inc.	Radiology	LLZ
06/16/2022	K213504	Aquilion ONE (TSX-306A/3) V10.12 with Spectral Imaging System, Vitrea Software Package, VSTP-001A	Canon Medical Systems Corporation	Radiology	JAK
06/10/2022	K221393	Swoop Portable MR Imaging System	Hyperfine, Inc.	Radiology	LNH
06/08/2022	K213717	AIR Recon DL	GE Medical Systems,LLC (GE Healthcare)	Radiology	LNH
06/08/2022	K213882	EarliPoint System	EarliTec Diagnostics, Inc.	Neurology	QPF
06/06/2022	K220358	Voluson Expert 22, Voluson Expert 20, Voluson Expert 18	GE Medical Systems Ultrasound and Primary Care Diagnostics,	Radiology	IYN
06/03/2022	K213971	Atrial Fibrillation History Feature	Apple Inc.	Cardiovascular	QDB
06/03/2022	K221314	BriefCase	Aidoc Medical, Ltd.	Radiology	QAS
06/02/2022	K220164	Rayvolve	AZmed SAS	Radiology	QBS
05/31/2022	K220766	eMurmur Heart AI	CSD Labs GmbH	Cardiovascular	DQD
05/31/2022	K221248	Rapid LVO	iSchemaView, Inc.	Radiology	QAS
05/25/2022	K220416	SwiftMR	AIRS Medical Inc.	Radiology	LLZ
05/17/2022	K220499	Rapid PE Triage and Notification (PETN)	iSchemaView Inc.	Radiology	QAS
05/17/2022	K221219	syngo.CT CaScoring	Siemens Medical Solutions USA, Inc.	Radiology	JAK
05/17/2022	K221240	BriefCase	Aidoc Medical, Ltd.	Radiology	QAS
05/16/2022	K213583	Achieva, Ingenia, Ingenia CX, Ingenia Elition and Ingenia Ambition MR Systems	Philips Medical Systems Nederland B.V.	Radiology	LNH
05/13/2022	K221106	Quantib Prostate	Quantib BV	Radiology	LLZ
05/13/2022	K220589	MAGNETOM Skyra Fit	Siemens Medical Solutions USA, Inc.	Radiology	LNH
05/12/2022	K220105	Saige-Dx	DeepHealth, Inc.	Radiology	QDQ
05/11/2022	K220446	Versana Balance	GE Medical Systems Ultrasound and Primary Care Diagnostics,	Radiology	IYN
05/10/2022	K212519	Overjet Caries Assist	Overjet, Inc.	Radiology	MYN
05/06/2022	K211966	Segment 3DPrint	Medviso AB	Radiology	LLZ
05/03/2022	K212915	MVision AI Segmentation	MVision AI	Radiology	QKB
05/03/2022	K220013	X100HT with Slide Loader with Full Field Peripheral Blood Smear (PBS) Application	Scopio Labs Ltd.	Hematology	JOY
04/29/2022	K220590	aPROMISE X	EXINI Diagnostics AB	Radiology	LLZ
04/29/2022	K220939	MAGNETOM Lumina and MAGNETOM Vida Fit with syngo MR XA50A	Siemens Medical Solutions USA Inc.	Radiology	LNH
04/29/2022	K220899	Oxehealth Vital Signs	Oxehealth Limited	Cardiovascular	QME
04/28/2022	K220264	EFAI RTSuite CT HN-Segmentation System	Ever Fortune.AI Co., Ltd.	Radiology	QKB
04/27/2022	K212441	Philips Incisive CT	Philips Healthcare (Suzhou) Co., Ltd.	Radiology	JAK
04/26/2022	K212662	AliveCor QT Service	AliveCor, Inc.	Cardiovascular	DQK
04/26/2022	K213886	BriefCase	Aidoc Medical, Ltd.	Radiology	QAS
04/22/2022	K213944	HealthOST	NanoxAI Ltd.	Radiology	JAK
04/21/2022	K213795	Videa Caries Assist	VideaHealth, Inc	Radiology	MYN
04/15/2022	K213706	AI-Rad Companion Brain MR	Siemens Healthcare GmBh	Radiology	QIH
04/15/2022	K220141	RayStation 11B	RaySearch Laboratories AB (publ)	Radiology	MUJ
04/08/2022	K212274	INT Contour	Carina Medical LLC	Radiology	MUJ
04/08/2022	K220192	Vantage Galan 3T, MRT-3020, V8.0 with AiCE Reconstruction Processing Unit for MR	Canon Medical Systems Corporation	Radiology	LNH
04/06/2022	K203783	ClariPulmo	ClariPi Inc.	Radiology	LLZ
04/05/2022	K214081	MRCAT Head & Neck	Philips Oy	Radiology	MUJ
04/05/2022	K220043	HERA W10 Diagnostic Ultrasound System, HERA W9 Diagnostic Ultrasound System	Samsung Medison Co., Ltd.	Radiology	IYN
04/04/2022	K212624	EFAI Intelligent Cardiothoracic Ratio (iCTR) Assessment System	Ever Fortune. AI Co., Ltd.	Radiology	QIH
04/01/2022	K213657	DEEPVESSEL FFR	KeyaMed NA Inc.	Cardiovascular	PJA
04/01/2022	K220151	MAGNETOM Avanto Fit	Siemens Medical Solutions USA, Inc.	Radiology	LNH
03/22/2022	K212960	Aplio a550, Aplio a450, and Aplio a, Diagnostic Ultrasound System, Software V6.5	Canon Medical Systems Corporation	Radiology	IYN
03/22/2022	K200828	Athelas Home	Athelas Inc.	Hematology	GKZ
03/21/2022	K213721	BriefCase	Aidoc Medical, Ltd.	Radiology	QAS
03/16/2022	K213779	Customize	3D-Side SA	Radiology	QIH
03/14/2022	K203744	Arterys MICA	Arterys Inc.	Radiology	QIH
03/14/2022	K214043	BriefCase	Aidoc Medical, Ltd.	Radiology	QFM
03/11/2022	K213725	CardIQ Suite	GE Medical Systems SCS	Radiology	JAK
03/10/2022	K213566	ClearRead Xray Pneumothorax	Riverain Technologies, Inc.	Radiology	QFM
03/04/2022	K210365	Second Opinion	Pearl Inc.	Radiology	MYN
03/01/2022	K212365	BoneView	Gleamer	Radiology	QBS
02/25/2022	K213693	MAGNETOM Vida with syngo MR XA50A	Siemens Medical Solutions USA, Inc.	Radiology	LNH
02/24/2022	K213941	Annalise Enterprise CXR Triage Pneumothorax	Annalise-AI	Radiology	QFM
02/18/2022	K213319	Viz ANEURYSM, Viz ANX	Viz.ai, Inc.	Radiology	QFM
02/18/2022	K213999	Deep Learning Image Reconstruction	GE Medical Systems	Radiology	JAK
02/08/2022	K213165	Rapid	iSchema View Inc.	Radiology	LLZ
02/04/2022	K212654	Micro C Medical Imaging System, M01	OXOS Medical, Inc.	Radiology	IZL
02/04/2022	K213938	Revolution Ascend	GE Healthcare Japan Corporation	Radiology	JAK
02/03/2022	K213976	Contour ProtegeAI	MIM Software Inc.	Radiology	QKB
01/28/2022	K203260	syngo.CT Brain Hemorrhage	Siemens Medical Solutions USA, Inc.	Radiology	QAS
01/24/2022	K212333	Aplio i900/i800/i700 Diagnostic Ultrasound System, Software V6.5	Canon Medical Systems Corporation	Radiology	IYN
01/20/2022	K214019	syngo.CT Extended Functionality	Siemens Medical Solutions USA, Inc.	Radiology	JAK
01/19/2022	K210747	Caption Interpretation Automated Ejection Fraction Software	Caption Health	Radiology	QIH
01/19/2022	K212012	Follicle Clarity	Cycle Clarity	Radiology	QIH
01/14/2022	K210760	Precise Image	Philips Medical Systems Nederland, B.V.	Radiology	JAK
01/14/2022	K213737	Quantib ND	Quantib B.V.	Radiology	LLZ
01/14/2022	K213307	Eclipse II with Smart Noise Cancellation	Carestream Health Inc.	Radiology	MQB
01/12/2022	K212005	UNiD Spine Analyzer	MEDICREA International, Inc.	Radiology	LLZ
01/07/2022	K211443	AIBOLIT 3D+	AIbolit Technologies, LLC	Radiology	LLZ
01/06/2022	K213544	TOMTEC-ARENA	TOMTEC Imaging Systems GmbH	Radiology	QIH
12/29/2021	K213776	LiverSmart	Resonance Health Analysis Services Pty Ltd	Radiology	PCS
12/22/2021	K202404	BoneMRI	MRIguidance B.V	Radiology	QIH
12/21/2021	K210670	BU-CAD	TaiHao Medical Inc.	Radiology	QDQ
12/21/2021	K212690	qXR-BT	Qure.ai Technologies	Radiology	QIH
12/20/2021	K213275	EchoGo Core (2.0)	Ultromics Limited	Radiology	QIH
12/16/2021	K212616	Koios DS	Koios Medical, Inc.	Radiology	POK
12/16/2021	K213628	VBrain	Vysioneer Inc.	Radiology	QKB
12/15/2021	K211803	HealthPPT	Zebra Medical Vision Ltd.	Radiology	QFM
12/15/2021	K213155	RT-Mind-AI	MedMind Technology Co., Ltd.	Radiology	QKB
12/09/2021	K212466	LVivo Seamless V2.0	DiA Imaging Analysis Ltd	Radiology	QIH
12/06/2021	K213096	Al-Rad Companion (Pulmonary)	Siemens Medical Solutions USA, Inc.	Radiology	JAK
12/03/2021	K212219	AHI System	Fifth Eye Inc.	Cardiovascular	QNV
12/01/2021	K213305	Vantage Fortian 1.5T	Canon Medical Systems Corporation	Radiology	LNH
11/26/2021	K211541	MammoScreen 2.0	Therapixel	Radiology	QDQ
11/19/2021	K211326	EndoScreener	Chengdu Wision Medical Device Co., LTD.	Gastroenterology-Urology	QNP
11/19/2021	K210831	OnQ Neuro	CorTechs Labs, Inc.	Radiology	QIH
11/17/2021	K211678	Lunit INSIGHT MMG	Lunit Inc.	Radiology	QDQ
11/17/2021	K212456	Swoop Point-of-Care Magnetic Resonance Imaging (POC MRI) Scanner System	Hyperfine, Inc.	Radiology	LNH
11/17/2021	K212336	Soteria.AI	Omega Medical Imaging, LLC	Radiology	OWB
11/16/2021	K212265	TEX20/TEX20 Pro/TEX20S/TEX20T/TEX20 Exp/TEX20 Elite Diagnostic Ultrasound System, TEX10/ TEX10 Pro/TEX10S/TEX10T/TEX10 Exp/TEX10 Elite/TE X/TE X Lite Diagnostic Ultrasound System	Shenzhen Mindray Bio-Medical Electronics Co.,LTD	Radiology	IYN
11/15/2021	K213436	Clarius Ultrasound Scanner	Clarius Mobile Health Corp.	Radiology	IYN
11/10/2021	K211733	Lunit INSIGHT CXR Triage	Lunit Inc.	Radiology	QFM
11/03/2021	K210543	IM007	Implicity, Inc.	Cardiovascular	DQK
10/29/2021	K211161	Critical Care Suite with Endotracheal Tube Positing AI algorithm	GE Medical Systems, LLC	Radiology	QIH
10/25/2021	K212218	Advanced Algorithms for Treatment Management Applications (AATMA)	Elekta Solutions AB	Radiology	QKB
10/22/2021	K210807	FlightPlan for Liver	GE Medical Systems SCS	Radiology	LLZ
10/22/2021	K212516	IRNF App	Apple Inc.	Cardiovascular	QDB
10/20/2021	K210632	Contour ProtegeAI	MIM Software Inc.	Radiology	QKB
10/14/2021	K210999	SwiftMR	AIRS Medical Inc.	Radiology	LLZ
10/14/2021	K212261	StrokeSENS LVO	Circle Neurovascular Imaging, Inc	Radiology	QAS
10/12/2021	K212116	VBrain-OAR	Vysioneer Inc.	Radiology	QKB
10/02/2021	K202927	EYE-SYNC	SyncThink, Inc.	Neurology	QEA
09/28/2021	K211964	SubtlePET	Subtle Medical, Inc.	Radiology	KPS
09/24/2021	K212704	Philips EPIQ Diagnostic Ultrasound System, Philips Affiniti Diagnostic Ultrasound System	Philips Medical Systems	Radiology	IYN
09/21/2021	DEN200080	Paige Prostate	Paige.AI	Pathology	QPN
09/17/2021	K212067	Deep Learning Image Reconstruction	GE Healthcare Japan Corporation	Radiology	JAK
09/17/2021	K212269	Intelligent NR	Canon Inc.	Radiology	MQB
09/15/2021	K210085	HealthCCSng	Zebra Medical Vision Ltd.	Radiology	JAK
09/10/2021	K211828	Aquilion Exceed LB	Canon Medical Systems Corporation	Radiology	JAK
09/10/2021	K210438	Versana Premier	GE Medical Systems Ultrasound And Primary Care Diagnostics	Radiology	IYN
09/10/2021	K203785	ClariSIGMAM	ClariPI Inc.	Radiology	QIH
09/09/2021	K211824	HERA W9, HERA W10 Diagnostic Ultrasound System	Samsung Medison Co., Ltd.	Radiology	IYN
09/08/2021	K203555	AmCAD-UT	AmCad BioMed Corporation	Radiology	QIH
09/08/2021	K211597	EPIQ Series Diagnostic Ultrasound System, Affiniti Series Diagnostic Ultrasound System	Philips Medical Systems	Radiology	IYN
09/08/2021	K211945	V8 Diagnostic Ultrasound System	Samsung Medison CO., LTD.	Radiology	IYN
09/08/2021	DEN200030	Feops HEARTguide	Feops NV	Cardiovascular	QQI
09/08/2021	K211867	RayStation 11.0	RaySearch Laboratories AB (publ)	Radiology	MUJ
09/02/2021	K211881	AI Segmentation Varian	Medical Systems, Inc.	Radiology	MUJ
08/31/2021	K201560	Auto Lung Nodule Detection	Samsung Electronics Co.,Ltd.	Radiology	MYN
08/31/2021	K212383	EndoNaut	Therenva SAS	Radiology	OWB
08/27/2021	K203696	RBknee	Radiobotics ApS	Radiology	LLZ
08/20/2021	K211846	Discovery MI Gen2	GE Medical Systems, LLC.	Radiology	KPS
08/16/2021	K212230	TruSPECT Radiological Image Processing Station	Spectrum Dynamics Medical Ltd	Radiology	LLZ
08/12/2021	K211179	InferRead CT Stroke.AI	Infervision Medical Technology Co., Ltd.	Radiology	QAS
08/11/2021	K203448	uCT ATLAS with uWS-CT-Dual Energy Analysis	Shanghai United Imaging Healthcare Co., Ltd.	Radiology	JAK
08/06/2021	K211764	Vereos PET/CT	Philips Medical Systems Nederland B.V.	Radiology	KPS
08/06/2021	K212100	Kosmos	EchoNous, Inc.	Radiology	IYN
08/02/2021	K211431	breastscape v1.0	Olea Medical	Radiology	QIH
07/30/2021	K211222	qER-Quant	Qure.ai Technologies	Radiology	QIH
07/30/2021	K211379	syngo.via RT Image Suite	Siemens Medical Solutions USA Inc.	Radiology	MUJ
07/27/2021	K210791	Us2.v1	eko.ai Pte. Ltd. d/b/a Us2.ai	Radiology	QIH
07/27/2021	K211655	aPROMISE	EXINI Diagnostics AB	Radiology	LLZ
07/27/2021	K212074	ClariCT.AI	ClariPi Inc.	Radiology	LLZ
07/27/2021	K211279	Volpara Imaging Software	Volpara Health Technologies Limited	Radiology	LLZ
07/23/2021	K211951	GI Genius	Cosmo Artificial Intelligence - AI Ltd	Gastroenterology-Urology	QNP
07/20/2021	K210666	Chest-CAD	Imagen Technologies, Inc	Radiology	MYN
07/20/2021	K210719	Change Healthcare Anatomical AI	Change Healthcare Canada Company	Radiology	QIH
07/20/2021	K211906	Vital Signs	Oxehealth Limited	Cardiovascular	QME
07/12/2021	K211506	PowerLook Density Assessment Software V4.0	ICAD Inc.	Radiology	QIH
07/08/2021	K211788	HALO	Nico.Lab B.V.	Radiology	QAS
07/01/2021	K210611	MAGNETOM Free.Max	Siemens Medical Solutions USA, Inc.	Radiology	LNH
06/29/2021	K210645	RayStation 10.1	RaySearch Laboratories AB (publ)	Radiology	MUJ
06/17/2021	K203514	Precise Position	Philips Healthcare (Suzhou) Co., Ltd.	Radiology	JAK
06/16/2021	K202718	Qmenta Care Platform Family	Mint Labs, Inc., D/B/A. QMENTA	Radiology	LLZ
06/16/2021	K210034	EnsoSleep	EnsoData, Inc.	Neurology	OLZ
06/11/2021	K210484	LINQ II Insertable Cardiac Monitor, Zelda AI ECG Classification System	Medtronic, Inc.	Cardiovascular	MXD
06/10/2021	K203629	IDx-DR	Digital Diagnostics Inc.	Ophthalmic	PIB
06/10/2021	K211459	syngo.via MI WorkFlows, Scenium, syngo MBF	Siemens Medical Solutions USA, Inc.	Radiology	QIH
06/08/2021	K210458	OPTIS Mobile Next Imaging System, OPTIS Integrated Next Imaging System	Abbott Medical	Cardiovascular	NQQ
06/02/2021	DEN200069	Cognoa Asd Diagnosis Aid	Cognoa, Inc.	Neurology	QPF
06/02/2021	K210404	Transpara 1.7.0	ScreenPoint Medical B.V.	Radiology	QDQ
05/21/2021	K202527	Zio ECG Utilization Software (ZEUS) System	iRhythm Technologies, Inc.	Cardiovascular	DQK
05/19/2021	K210237	CINA CHEST	Avicenna.AI	Radiology	QAS
05/19/2021	K210187	Overjet Dental Assist	Overjet, Inc.	Radiology	LLZ
05/14/2021	K201034	Syngo.CT CaScoring	Siemens Medical Solutions USA, Inc.	Radiology	JAK
05/13/2021	K210426	HS40 Diagnostic Ultrasound System	Samsung Medison Co., Ltd.	Radiology	IYN
04/30/2021	K210001	HYPER AiR	Shanghai United Imaging Healthcare Co.,Ltd.	Radiology	KPS
04/23/2021	K203314	Cartesion Prime (PCD-1000A/3) V10.8	Canon Medical Systems Corporation	Radiology	KPS
04/23/2021	K203502	MEDO-Thyroid	MEDO DX Pte. Ltd.	Radiology	QIH
04/21/2021	K210556	Preview Shoulder	Genesis Software Innovations	Radiology	QIH
04/20/2021	K203610	Automatic Anatomy Recognition (AAR)	Quantitative Radiology Solutions, LLC	Radiology	QKB
04/19/2021	K203469	AI Segmentation	Varian Medical Systems	Radiology	MUJ
04/16/2021	K203517	Saige-Q	DeepHealth, Inc.	Radiology	QFM
04/14/2021	K202992	BriefCase, RIB Fractures Triage (RibFx)	Aidoc Medical, Ltd.	Radiology	QFM
04/09/2021	DEN200055	GI Genius	Cosmo Artificial Intelligence - AI, Ltd.	Gastroenterology-Urology	QNP
04/02/2021	K202441	Eclipse II with Smart Noise Cancellation	Carestream Health, Inc.	Radiology	MQB
04/02/2021	K202928	DV.Target	DeepVoxel, Inc.	Radiology	QKB
04/01/2021	DEN200038	Gili Pro Biosensor (Also Known as Gili Biosensor System)	Continuse Biometrics Ltd.	Cardiovascular	QOK
03/31/2021	K203258	syngo.CT Lung CAD (Version VD20)	Siemens Healthcare GmbH	Radiology	OEB
03/31/2021	K203443	MAGNETOM Vida, MAGNETOM Sola, MAGNETOM Lumina, MAGNETOM Altea with syngo MR XA31A	Siemens Medical Solutions USA, Inc.	Radiology	LNH
03/31/2021	K210071	SIS System (Version 5.1.0)	Surgical Information Sciences, Inc.	Radiology	LLZ
03/26/2021	DEN200019	Oxehealth Vital Signs	Oxehealth Limited	Cardiovascular	QME
03/24/2021	K203225	AquilionONE(TSX‐306A/3)V10.4withSpectralImagingSystem	CanonMedicalSystemsCorporation	Radiology	JAK
03/23/2021	K210209	Viz ICH	Viz.Ai, Inc.	Radiology	QAS
03/19/2021	K203235	VBrain	Vysioneer Inc.	Radiology	QKB
03/12/2021	K202284	Oncospace	Oncospace, Inc.	Radiology	MUJ
03/12/2021	K203822	ProFound AI Software V3.0	ICAD Inc.	Radiology	QDQ
03/09/2021	K203256	Imbio RV/LV Software	Imbio, LLC	Radiology	QIH
03/05/2021	K202300	Optellum Virtual Nodule Clinic, Optellum Software, Optellum Platform	Optellum Ltd	Radiology	POK
03/04/2021	K203323	Vantage Galan 3T, MRT-3020, V6.0 with AiCE Reconstruction Processing Unit for MR	Canon Medical Systems Corporation	Radiology	LNH
03/02/2021	K203617	MaxFOV 2	GE Medical Systems, LLC.	Radiology	JAK
03/01/2021	DEN200022	Analytic for Hemodynamic Instability (AHI)	Fifth Eye Inc.	Cardiovascular	QNV
02/26/2021	K203182	SubtleMR	Subtle Medical, Inc.	Radiology	LLZ
02/25/2021	K202990	NinesMeasure	Nines, Inc.	Radiology	LLZ
02/25/2021	K203578	OTIS 2.1 Optical Coherence Tomography System, THiA Optical Coherence Tomography System	Perimeter Medical Imaging AI, Inc.	General and Plastic Surgery	NQQ
02/19/2021	K202212	Truplan	Circle Cardiovascular Imaging Inc.	Radiology	LLZ
02/09/2021	K203103	Synapse 3D, Synapse 3D Base Tools v6.1	Fujifilm Corporation	Radiology	LLZ
02/05/2021	K210053	LVivo Software Application	DiA Imaging Analysis Ltd.	Radiology	QIH
02/04/2021	K203582	QUIBIM Precision Prostate (qp-Prostate)	QUIBIM S.L.	Radiology	LLZ
01/29/2021	K201411	Visage Breast Density	Visage Imaging GmbH	Radiology	QIH
01/15/2021	K193271	UAI Easytriage-Rib	Shanghai United Imaging Intelligence Co., Ltd.	Radiology	QFM
01/15/2021	K202767	Vantage Orian 1.5T, MRT-1550, V6.0	Canon Medical Systems Corporation	Radiology	LNH
01/14/2021	K202700	ART-Plan	TheraPanacea	Radiology	QKB
01/12/2021	K201836	Aquilion Lightning (TSX-036A/7) V10.2 With AiCE-I	Canon Medical Systems Corporation	Radiology	JAK
01/12/2021	K203280	Hepatica V1 (Hepatica V1.0.0)	Perspectum Ltd.	Radiology	LNH
01/11/2021	P200003	Imagio Breast Imaging System	Seno Medical Instruments, Inc.	Radiology	QNK
01/09/2021	K200717	CLEWICU System (ClewICUserver and ClewICUnitor)	Clew Medical Ltd.	Cardiovascular	QNL
01/08/2021	K203329	HeartFlow Analysis	HeartFlow, Inc.	Cardiovascular	PJA
01/07/2021	K202414	BrainInsight	Hyperfine Research, Inc.	Radiology	LLZ
12/29/2020	K203508	BriefCase	Aidoc Medical, Ltd.	Radiology	QAS
12/22/2020	K202229	AI Metrics	AI Metrics, LLC	Radiology	LLZ
12/18/2020	K201555	EchoGo Pro	Ultromics Ltd.	Radiology	POK
12/10/2020	K201745	Deep Learning Image Reconstruction For Gemstone Spectral Imaging	GE Medical Systems, LLC	Radiology	JAK
12/10/2020	K203042	Aquilion Exceed LB (TSX-202A/3) V10.6 With AiCE-I	Canon Medical Systems Corporation	Radiology	JAK
12/07/2020	K201039	HepaFat-AI	Resonance Health Analysis Services Pty Ltd.	Radiology	LNH
12/04/2020	K202487	HealthJOINT	Zebra Medical Vision Ltd.	Radiology	LLZ
11/20/2020	K200873	HALO	NICo-Lab B.V.	Radiology	QAS
11/20/2020	K203169	Revolution Ascend	GE Healthcare Japan Corporation	Radiology	JAK
11/20/2020	K193287	CorInsights MRI	ADM Diagnostics	Radiology	LLZ
11/18/2020	K201019	Genius AI Detection	Hologic, Inc.	Radiology	QDQ
11/18/2020	K201195	syngo.via MI Workflows, syngo MBF	Siemens Medical Solutions USA, Inc.	Radiology	LLZ
11/17/2020	K193306	PROView	GE Medical Systems SCS	Radiology	LLZ
11/12/2020	K193289	FastStroke, CT Perfusion 4D	GE Medical Systems SCS	Radiology	JAK
11/12/2020	K201985	KardiaAI	AliveCor, Inc.	Cardiovascular	DQK
11/06/2020	K193562	AI-Rad Companion Organs RT	Siemens Medical Solutions USA, Inc.	Radiology	QKB
11/06/2020	K200750	Neuro.Al Algorithm	TeraRecon, Inc.	Radiology	LLZ
10/30/2020	K200323	Autocontour	Radformation, Inc.	Radiology	QKB
10/30/2020	K202013	WRDensity by Whiterabbit.ai	Whiterabbit.ai Inc.	Radiology	QIH
10/28/2020	K202089	Lenshooke X1 Pro Semen Quality Analyzer, Lenshooke X1 Pro Se Semen Quality Analyzer	Bonraybio Co., Ltd.	Hematology	POV
10/16/2020	K200595	CellaVision DC-1, CellaVision DC-1 PPA	CellaVision AB	Hematology	JOY
10/16/2020	K201710	A View LCS	Coreline Soft Co., Ltd.	Radiology	LLZ
10/11/2020	K202501	Quantib Prostate	Quantib BV	Radiology	LLZ
10/09/2020	K193631	Stethee Pro 1, Stethee Pro Software System	M3DICINE Pty Ltd.	Cardiovascular	DQD
10/02/2020	K201301	X100 With Full Field Peripheral Blood Smear (Pbs) Application	Scopio Labs Ltd.	Hematology	JOY
10/02/2020	K202280	Cleerly Labs V2.0	Cleerly, Inc.	Radiology	LLZ
10/02/2020	K202170	LiverMultiScan	Perspectum Ltd.	Radiology	LNH
09/30/2020	K192051	THINQ	CorticoMetrics LLC	Radiology	LLZ
09/29/2020	K202546	LVivo Seamless	DiA Imaging Analysis Ltd.	Radiology	QIH
09/25/2020	K201103	Xeleris V Processing And Review Systems	GE Healthcare	Radiology	LLZ
09/24/2020	K200569	Raystation	Raysearch Laboratories Ab (Publ)	Radiology	MUJ
09/18/2020	K200852	EchoPAC Software Only, EchoPAC Plug-In	GE Medical Systems Ultrasound and Primary Care Diagnostics, LLC	Radiology	LLZ
09/18/2020	K201992	Caption Guidance	Caption Health	Radiology	QJU
09/16/2020	K201298	VX1	Volta Medical	Cardiovascular	DQK
09/16/2020	K201369	AVA (Augmented Vascular Analysis)	See-Mode Technologies Pte. Ltd.	Radiology	LLZ
09/15/2020	K192665	Accelerate Pheno System, Accelerate Phenotest Bc Kit	Accelerate Diagnostics, Inc.	Microbiology	PRH
09/09/2020	K200708	Vivid iq	GE Medical Systems Ultrasound and Primary Care Diagnostics, LLC	Radiology	IYN
09/09/2020	K200851	Vivid T8, Vivid T9	GE Medical Systems Ultrasound and Primary Care Diagnostics, LLC	Radiology	IYN
09/06/2020	K201841	EyeBOX	Oculogica, Inc.	Neurology	QEA
09/02/2020	K200833	RX-1 Rhythm Express Remote Cardiac Monitoring System	VivaQuant Inc.	Cardiovascular	MLO
08/26/2020	K200714	AVIEW	Coreline Soft Co., Ltd.	Radiology	LLZ
08/26/2020	K201020	BriefCase	Aidoc Medical, Ltd.	Radiology	QAS
08/14/2020	K201632	Tomtec-Arena	Tomtec Imaging Systems Gmbh	Radiology	LLZ
08/13/2020	K201232	Limbus Contour	Limbus Ai Inc.	Radiology	LLZ
08/13/2020	K201444	syngo.via RT Image Suite	Siemens Medical Solutions USA, Inc.	Radiology	MUJ
08/07/2020	K200990	Vida|Vision	Vida Diagnostics Inc.	Radiology	JAK
08/07/2020	K201310	Accipiolx	MaxQ Al Ltd.	Radiology	QAS
08/04/2020	K193210	HYPER DLR	Shanghai United Imaging Healthcare Co., Ltd.	Radiology	KPS
08/03/2020	K200667	EyeArt	Eyenuk, Inc	Ophthalmic	PIB
07/30/2020	K193283	AI-Rad Companion Prostate MR	Siemens Medical Solutions USA Inc	Radiology	QIH
07/30/2020	K193417	FractureDetect (FX)	Imagen Technologies, Inc.	Radiology	QBS
07/23/2020	K200743	Vivid E80/ Vivid E90/ Vivid E95	GE Medical Systems Ultrasound and Primary Care Diagnostics, LLC	Radiology	IYN
07/22/2020	K200621	Caption Interpretation Automated Ejection Fraction Software	Caption Health	Radiology	QIH
07/16/2020	K200497	Vivid S60N, Vivid S70N	GE Medical Systems Ultrasound and Primary Care Diagnostics, LLC	Radiology	IYN
07/16/2020	K200905	HealthMammo	Zebra Medical Vision Ltd.	Radiology	QFM
07/14/2020	K193097	Vantage Orian 1.5T, MRT-1550, V6.0 With AiCE Reconstruction Processing Unit For MR	Canon Medical Systems Corporation	Radiology	LNH
07/10/2020	K192969	Ezra Plexo Software	Ezra AI Inc.	Radiology	QIH
07/10/2020	K193294	AI-Rad Companion Engine	Siemens Medical Solutions USA, Inc.	Radiology	LLZ
07/09/2020	K200941	Rapid LVO	iSchemaView, Inc.	Radiology	QAS
07/06/2020	K193073	Deep Recon	Shanghai United Imaging Healthcare Co., Ltd.	Radiology	JAK
07/02/2020	K192880	InferRead Lung CT.AI	Beijing Infervision Technology Co.,Ltd.	Radiology	OEB
07/02/2020	K193252	Contour ProtégéAI	MIM Software, Inc.	Radiology	QKB
06/26/2020	K200760	Rapid ASPECTS	ISchemaView Inc.	Radiology	POK
06/24/2020	K200855	CINA	AVICENNA.AI	Radiology	QAS
06/23/2020	K200232	LVivo Software Application	DiA Imaging Analysis Ltd	Radiology	QIH
06/19/2020	K193298	BriefCase	Aidoc Medical, Ltd.	Radiology	QAS
06/17/2020	K193290	AI-Rad Companion Brain MR	Siemens Medical Solutions USA, Inc.	Radiology	LLZ
06/17/2020	K200921	QER	Qure.Ai Technologies	Radiology	QAS
06/11/2020	K200356	MEDO ARIA	MEDO.ai	Radiology	QIH
06/11/2020	K200980	Auto 3D Bladder Volume Tool	Butterfly Network, Inc.	Radiology	IYO
06/03/2020	K200974	QLAB Advanced Quantification Software	Philips Healthcare	Radiology	QIH
06/01/2020	K192601	uWS-MR	Shanghai United Imaging Healthcare Co., Ltd.	Radiology	QIH
05/12/2020	K192901	HealthVCF	Zebra Medical Vision Ltd.	Radiology	QFM
05/05/2020	K193176	uMR 780	Shanghai United Imaging Healthcare Co., Ltd.	Radiology	LNH
05/05/2020	K193220	AVIEW LCS	Coreline Soft Co., Ltd	Radiology	LLZ
05/01/2020	K201012	EPIQ Diagnostic Ultrasound System Series, Affiniti Diagnostic Ultrasound System Series, CX50 Diagnostic Ultrasound System, Sparq Diagnostic Ultrasound System, Lumify Diagnostic Ultrasound System	Philips Ultrasound, Inc.	Radiology	IYN
04/21/2020	K193351	NinesAI	Nines, Inc.	Radiology	QAS
04/16/2020	K200755	Caption Guidance	Caption Health, Inc.	Radiology	QJU
04/13/2020	K192167	CuraRad-ICH	CuraCloud Corp.	Radiology	QAS
04/10/2020	K193282	Signa Premier	GE Healthcare (GE Medical Systems, LLC)	Radiology	LNH
04/08/2020	K193300	AIMI-Triage CXR PTX	RADLogics, Inc.	Radiology	QFM
03/31/2020	K193087	Rapid ICH	ISchemaView Incorporated	Radiology	QAS
03/26/2020	K192732	Bodyguardian Remote Monitoring System	Preventice Technologies, Inc.	Cardiovascular	DSI
03/26/2020	K193518	KOSMOS	EchoNous, Inc.	Radiology	IYN
03/25/2020	K192437	Arterys MICA	Arterys Inc.	Radiology	QIH
03/25/2020	K192854	MammoScreen	Therapixel	Radiology	QDQ
03/20/2020	K193281	Hepatic VCAR	GE Medical Systems SCS	Radiology	JAK
03/20/2020	K200036	AI-ECG Tracker	Shenzhen Carewell Electronics Co., Ltd.	Cardiovascular	DPS
03/18/2020	K193658	Viz ICH	Viz.Ai, Inc.	Radiology	QAS
03/16/2020	K193267	Al-Rad Companion (Musculoskeletal)	Siemens Medical Solutions USA, Inc.	Radiology	JAK
03/12/2020	K192388	SonoVision Ultrasound Imaging System	Tissue Differentiation Intelligence, LLC	Radiology	IYN
03/09/2020	K192574	Vantage Galan 3T, MRT-3020, V6.0 With AiCE Reconstruction Processing Unit For MR	Canon Medical Systems Corporation	Radiology	LNH
03/09/2020	K193216	Syngo.CT Lung CAD	Siemens Medical Solutions, Inc	Radiology	OEB
03/05/2020	K193229	Transpara	Screenpoint Medical B.V.	Radiology	QDQ
03/04/2020	K191550	Broncholab	Fluidda Inc.	Radiology	JAK
02/28/2020	K191556	Red Dot	Behold.AI Technologies Limited	Radiology	QFM
02/28/2020	K191928	AccuContour	Xiamen Manteia Technology Ltd.	Radiology	QKB
02/28/2020	K192962	icobrain-ctp	icometrix NV	Radiology	LLZ
02/21/2020	K192832	Aquilion Prime SP (TSX-303B8) V10.2 with AiCE-I	Canon Medical Systems Corporation	Radiology	JAK
02/19/2020	K192973	Densitas Densityai	Densitas, Inc.	Radiology	LLZ
02/14/2020	K193248	Biograph Vision, Biograph MCT Family Of PET/CTs	Siemens Medical Solutions USA, Inc.	Radiology	KPS
02/13/2020	K192828	Aquilion ONE (TSX-306A/3) V10.0 With Spectral Imaging System	Canon Medical Systems Corporation	Radiology	JAK
02/12/2020	K193178	Biograph Horizon PET/CT	Siemens Medical Solution USA, Inc.	Radiology	KPS
02/10/2020	K192377	Ethos Treatment Management, Ethos Treatment Planning, Ethos Radiotherapy System, Halcyon	Varian Medical Systems, Inc.	Radiology	IYE
02/07/2020	DEN190040	Caption Guidance	Bay Labs, Inc.	Radiology	QJU
01/24/2020	K193109	MRCAT Brain	Philips Medical Systems MR Finland	Radiology	MUJ
01/17/2020	K192415	Study Watch with Irregular Pulse Monitor	Verily Life Sciences LLC	Cardiovascular	DXH
01/16/2020	K192956	Auto Positioning	GE Hangwei Medical Systems, Co., Ltd.	Radiology	JAK
01/15/2020	K191125	ADAS 3D	Galgo Medical S.L	Radiology	LLZ
01/15/2020	K192004	Eko Analysis Software	Eko Devices Inc	Cardiovascular	MWI
01/02/2020	K183089	Air Next	NuvoAir AB	Anesthesiology	BZG
12/20/2019	K191647	Qlab Advanced Quantification Software	Philips Healthcare	Radiology	QIH
12/20/2019	K192383	BriefCase	Aidoc Medical, Ltd.	Radiology	QAS
12/17/2019	K192763	Syngo.CT CaScoring	Siemens Medical Solutions USA, Inc.	Radiology	JAK
12/13/2019	K192531	QyScore Software	Qynapse	Radiology	LLZ
12/13/2019	K193170	Deep Learning Image Reconstruction	GE Healthcare Japan Corporation	Radiology	JAK
12/13/2019	K192130	icobrain	icometrix NV	Radiology	LLZ
12/11/2019	K192571	NemoScan	Software Nemotec S.L.	Radiology	LLZ
12/10/2019	K192287	Transpara	Screenpoint Medical B.V.	Radiology	QDQ
12/09/2019	K192442	FFRangio	CathWorks Ltd	Cardiovascular	QEK
12/07/2019	K192279	PhantomMSK Trauma	OrthoGrid Systems Inc.	Radiology	LLZ
11/27/2019	K192945	7D Surgical System Cranial Biopsy and Ventricular Catheter Placement Application	7D Surgical Inc.	Neurology	HAW
11/26/2019	K192320	HealthCXR	Zebra Medical Vision Ltd.	Radiology	QFM
11/25/2019	K190529	SOZO	ImpediMed Limited	Gastroenterology-Urology	QJB
11/19/2019	K191278	RSI-MRI+	Multimodal Imaging Services Corporation (Dba HealthLytix)	Radiology	LLZ
11/13/2019	K191171	EchoGo Core	Ultromics Ltd.	Radiology	QIH
11/07/2019	K191026	MEDIP PRO	MEDICAL IP Co., Ltd.	Radiology	LLZ
11/05/2019	K190868	Cleerly Labs	Cleerly Inc	Radiology	LLZ
11/05/2019	K192109	Koala	IB Lab Gmbh	Radiology	LLZ
11/04/2019	K190013	WellDoc BlueStar	WellDoc, Inc	General Hospital	MRZ
11/01/2019	K190334	MIMOSA Imager	MIMOSA Diagnostics Inc.	General and Plastic Surgery	MUD
11/01/2019	K190898	Sight OLO	Sight Diagnostics Ltd.	Hematology	GKZ
10/18/2019	K183274	RTHawk, HeartVista Cardiac Package	HeartVista, Inc.	Radiology	LNH
10/17/2019	K192455	Merge PACS	Merge Healthcare Incorporated	Radiology	LLZ
10/16/2019	K191493	Ventripoint Medical System Plus (VMS+) 3.0	Ventripoint Diagnostics Ltd.	Radiology	LLZ
10/04/2019	K191713	CS-Series-FP Radiographic / Fluoroscopic Systems With Optional CA-100S / FluoroShield¿ (ROI Assembly)	Omega Medical Imaging, LLC	Radiology	JAA
10/04/2019	K191994	ProFound AI Software V2.1	ICAD Inc.	Radiology	QDQ
09/18/2019	K192065	Syngo.Via RT Image Suite	Siemens Medical Solutions USA, Inc.	Radiology	MUJ
09/16/2019	K191688	SubtleMR	Subtle Medical Inc.	Radiology	LLZ
09/13/2019	K192304	SIS Software Version 3.6.0	Surgical Information Sciences, Inc.	Radiology	LLZ
09/11/2019	K183370	PeraMobile and PeraWatch	PeraHealth, Inc.	Cardiovascular	MWI
09/11/2019	K190815	Brainscope TBI	BrainScope Company, Inc.	Neurology	PIW
09/10/2019	K183268	AI-Rad Companion (Cardiovascular)	Siemens Medical Solutions USA, Inc.	Radiology	JAK
09/04/2019	K191179	Myo Plus	Otto Bock Healthcare Products GmbH	Neurology	GXY
08/29/2019	K183489	D2P	3D Systems, Inc.	Radiology	LLZ
08/29/2019	K192107	Clarius Ultrasound Scanner	Clarius Mobile Health Corp.	Radiology	IYN
08/23/2019	K190593	Zio XT ECG Monitoring System, Zio AT ECG Monitoring System	iRhythm Technologies, Inc.	Cardiovascular	DQK
08/15/2019	K183282	Biovitals Analytics Engine	Biofourmis Singapore Pte. Ltd	Cardiovascular	PLB
08/15/2019	K190925	HeartfFow FFRct Analysis	HeartFlow, Inc.	Cardiovascular	PJA
08/12/2019	K183182	Critical Care Suite	GE Medical Systems, LLC	Radiology	QFM
08/05/2019	K191262	ABSI	EXINI Diagnostics AB	Radiology	LLZ
07/31/2019	K191183	EyeBOX	Oculogica, Inc.	Neurology	QEA
07/26/2019	K182384	ACR | LAB Urine Analysis Test System	Healthy.Io Ltd	Clinical Chemistry	JFY
07/26/2019	K183271	AI-Rad Companion (Pulmonary)	Siemens Medical Solutions USA, Inc.	Radiology	JAK
07/19/2019	K182798	KIDScore D3	Vitrolife A/S	Obstetrics and Gynecology	PBH
07/18/2019	K191370	DreaMed Advisor Pro	DreaMed Diabetes Ltd	Clinical Chemistry	QCC
07/12/2019	K191585	INtuition-Structural Heart Module	TeraRecon Inc.	Radiology	LLZ
07/10/2019	K182875	DeepCT	Deep01 Limited	Radiology	QAS
07/10/2019	K183322	PhysIQ Heart Rhythm and Respiratory Module	PhysIQ, Inc	Cardiovascular	DPS
07/08/2019	K191384	RayCare 2.3	RaySearch Laboratories AB (Publ)	Radiology	MUJ
07/05/2019	K182901	Aquilion Precision (TSX-304A/1 And /2) V8.8 With AiCE	Canon Medical Systems Corporation	Radiology	JAK
07/03/2019	K190442	Koios DS For Breast	Koios Medical, Inc.	Radiology	POK
06/27/2019	K190017	Livermultiscan (LMSv3)	Perspectum Diagnostics Ltd	Radiology	LNH
06/25/2019	K191194	CLARUS	Carl Zeiss Meditec, Inc	Ophthalmic	QER
06/19/2019	K190387	Raystation	Raysearch Laboratories Ab (Publ)	Radiology	MUJ
06/13/2019	K183460	ClariCT AI	ClariPI Inc.	Radiology	LLZ
06/13/2019	K190424	Healthich	Zebra Medical Vision Ltd.	Radiology	QAS
06/12/2019	K183046	Aquilion ONE (TSX-305A/6) V8.9 With AiCE	Canon Medical Systems Corporation	Radiology	JAK
05/31/2019	K190896	BriefCase	Aidoc Medical, Ltd.	Radiology	QAS
05/24/2019	K191083	COMPLETE CONTROL System Gen2	Coapt, LLC	Neurology	GXY
05/21/2019	K183646	Acumen Hypotension Prediction Index - EV1000 Clinical Platform, Acumen Hypotension Prediction Index - Hemosphere Advanced Monitoring Platform, Acumen Hypotension Prediction Index, Hemosphere Advanced Monitoring Platform - Pressure	Edwards Lifeciences, LLC	Cardiovascular	QAQ
05/15/2019	K183648	APAS Independence with Urine Analysis Module	Clever Culture Systems AG	Microbiology	PPU
05/13/2019	K190764	SurgicalAR	MEDIVIS, Inc.	Radiology	LLZ
05/06/2019	K190362	HealthPNX	Zebra Medical Vision Ltd.	Radiology	QFM
04/22/2019	K182513	FluChip-8G Influenza A+B Assay	InDevR, Inc.	Microbiology	OZE
04/18/2019	K183593	Lung Vision System	Body Vision Medical Ltd.	Radiology	LLZ
04/17/2019	K181988	EMurmur ID	CSD Labs GmbH	Cardiovascular	DQD
04/15/2019	K190072	Briefcase	Aidoc Medical, Ltd.	Radiology	QAS
04/12/2019	K183202	Deep Learning Image Reconstruction	GE Medical Systems, LLC	Radiology	JAK
04/08/2019	K183204	Bone VCAR (BVCAR)	GE Medical Systems SCS	Radiology	JAK
03/29/2019	K181352	Loop System	Spry Health, Inc.	Cardiovascular	DQA
03/19/2019	K183019	SIS Software Version 3.3.0	Surgical Information Sciences, Inc.	Radiology	LLZ
03/11/2019	K181823	KardiaAI	AliveCor, Inc.	Cardiovascular	DQK
03/08/2019	K183285	Cmtriage	Curemetrix, Inc	Radiology	QFM
03/07/2019	K182344	RhythmAnalytics	Biofourmis Singapore Pte. Ltd.	Cardiovascular	DQK
02/16/2019	K183704	Rx-1 Rhythm Express Remote Cardiac Monitoring System	Vivaquant Inc.	Cardiovascular	DXH
02/04/2019	K181916	D-Nav System	Hygieia, Inc	General Hospital	NDC
02/01/2019	K183272	AI Rad Companion (Engine)	Siemens Medical Solutions USA, Inc.	Radiology	LLZ
01/18/2019	K183231	SIGNA Premier	GE Medical Systems, LLC	Radiology	LNH
01/17/2019	K182456	Study Watch	Verily Life Sciences Llc	Cardiovascular	DXH
01/09/2019	K183133	MRCP+ V1.0	Perspectum Diagnostics Ltd	Radiology	LLZ
12/28/2018	DEN170091	EyeBOX	Oculogica, Inc.	Neurology	QEA
12/28/2018	K180867	AmCAD-UO	AmCad BioMed Corporation	Radiology	LLZ
12/27/2018	K182130	ISchemaView RAPID	ISchemaView, Inc.	Radiology	LLZ
12/27/2018	K182564	Quantib ND	Quantib BV	Radiology	LLZ
12/21/2018	K183012	VascuCAP	Elucid Bioimaging Inc.	Radiology	LLZ
12/20/2018	K181861	Embrace	Empatica Srl	Neurology	POS
12/19/2018	K182149	FFRangio System	CathWorks Ltd	Cardiovascular	QEK
12/14/2018	K182419	Centricity Universal Viewer	GE Healthcare	Radiology	LLZ
12/14/2018	K182790	Cardio-TriTest v6.5	Cardio-Phoenix Inc.	Cardiovascular	DPS
12/06/2018	K173749	AMRA Profiler	AMRA Medical AB	Radiology	LNH
12/06/2018	K182373	PowerLook Tomo Detection V2 Software	ICAD Inc.	Radiology	QDQ
12/06/2018	K182035	FFRct v2.18	HeartFlow, Inc.	Cardiovascular	PJA
11/30/2018	K182218	FerriSmart Analysis System	Resonance Health Analysis Service Pty Ltd.	Radiology	PCS
11/30/2018	K182336	SubtlePET	Subtle Medical, Inc.	Radiology	KPS
11/29/2018	K182181	Persyst 14 EEG Review And Analysis Software	Persyst Development Corporation	Neurology	OMB
11/21/2018	K181704	Transpara	Screenpoint Medical Bv	Radiology	QDQ
11/20/2018	K181247	Vitrea CT Brain Perfusion	Vital Images, Inc.	Radiology	LLZ
11/19/2018	K180432	AI-ECG Platform	Shenzhen Carewell Electronics., Ltd.	Cardiovascular	DQK
11/16/2018	K180343	LensHooke X1 Pro Semen Quality Analyzer, LensHooke X1 Semen Quality Analyzer	Bonraybio Co., Ltd.	Hematology	POV
11/06/2018	K181939	icobrain	icometrix NV	Radiology	LLZ
11/05/2018	K181288	Athelas One	Athelas Inc.	Hematology	GKZ
11/02/2018	K182616	NvisionVLE Imaging System, NvisionVLE Optical Probe, NvisionVLE Inflation System	NinePoint Medical, Inc.	General and Plastic Surgery	NQQ
10/26/2018	K182177	Accipiolx	MaxQ-Al Ltd.	Radiology	QAS
10/25/2018	K181685	Vivid E80, Vivid E90, Vivid E95	GE Medical Systems Ultrasound and Primary Care Diagnostics, LLC	Radiology	IYN
10/17/2018	K182034	Arterys MICA	Arterys Inc.	Radiology	LLZ
10/09/2018	K181892	Ziostation2	Ziosoft, Inc.	Radiology	LLZ
10/05/2018	K182112	Sense System with IBT Electrodes	Infinite Biomedical Technologies, LLC	Neurology	GXY
09/28/2018	K173872	FibriCheck	Qompium NV	Cardiovascular	DXH
09/28/2018	K181771	RightEye Vision System	RightEye, LLC	Ophthalmic	GWN
09/21/2018	K182310	Volpara Imaging Software	Volpara Health Technologies Limited	Radiology	LLZ
08/29/2018	K181502	Zio AT ECG Monitoring System, Zeus System	IRhythm Technologies, Inc.	Cardiovascular	DQK
08/01/2018	K180647	BriefCase	Aidoc Medical, Ltd.	Radiology	QAS
07/23/2018	K173444	Quantitative Total Extensible Imaging (QTxi)	AIQ Solutions, Inc.	Radiology	LLZ
07/18/2018	K173327	DIP/U.S. Urine Analysis Test System	Healthy.io Ltd	Clinical Chemistry	JIL
07/10/2018	K181572	Workflow Box	Mirada Medical Ltd.	Radiology	QKB
07/10/2018	K181574	Uscan	EchoNous, Inc.	Radiology	IYO
06/29/2018	K180038	NuVasive Pulse System	NuVasive, Incorporated	Orthopedic	OLO
06/26/2018	K173574	DenSeeMammo	STATLIFE	Radiology	LLZ
06/14/2018	K173780	EchoMD Automated Ejection Fraction Software	Bay Labs, Inc.	Radiology	LLZ
06/13/2018	K172983	HealthCCS	Zebra Medical Vision Ltd.	Radiology	JAK
06/12/2018	DEN170043	DreaMed Advisor Pro	DreaMed Diabetes, Ltd.	Clinical Chemistry	QCC
06/05/2018	K173821	LungQ Software	Thirona Corporation	Radiology	JAK
05/25/2018	K180163	TransEnterix Senhance Surgical System	TransEnterix, Inc	General and Plastic Surgery	NAY
05/24/2018	DEN180005	OsteoDetect	Imagen Technologies, Inc.	Radiology	QBS
05/14/2018	K173810	Ventripoint Medical System Plus (VMS+)	Ventripoint Diagnostics, Ltd.	Radiology	IYN
05/14/2018	K180799	Clarius Ultrasound Scanner	Clarius Mobile Health Corp.	Radiology	IYN
05/02/2018	K180599	Venue	GE Medical Systems Ultrasound and Primary Care Diagnostics, LLC	Radiology	IYN
05/01/2018	K172959	PeraServer and PeraTrend	PeraHealth, Inc.	Cardiovascular	MWI
04/20/2018	K180161	Viz CTP	Viz.ai, Inc.	Radiology	LLZ
04/16/2018	K180126	SOZO	ImpediMed Limited	Gastroenterology-Urology	OBH
04/11/2018	DEN180001	IDx-DR	IDx, LLC	Ophthalmic	PIB
04/05/2018	K180589	DR 800 With MUSICA Dynamic	Agfa HealthCare N.V.	Radiology	JAA
03/16/2018	DEN160044	Acumen Hypotension Prediction Index (HPI) Feature Software	Edwards Lifesciences LLC	Cardiovascular	QAQ
03/15/2018	K173839	Tissue of Origin Test Kit-FFPE	Cancer Genetics, Inc.	Pathology	OIW
03/09/2018	K173939	Quantib Brain	Quantib BV	Radiology	LLZ
03/08/2018	K173605	IQMR	Medic Vision - Imaging Solutions Ltd	Radiology	LLZ
02/23/2018	K170540	DM-Density	Densitas, Inc.	Radiology	LLZ
02/13/2018	DEN170073	ContaCT	Viz.Al, Inc.	Radiology	QAS
02/08/2018	K180091	UNID Spine Analyzer	Medicrea International	Radiology	LLZ
01/25/2018	K173542	Arterys Oncology Dl	Arterys Inc.	Radiology	LLZ
01/12/2018	K173588	Illumeo System	Philips Medical Systems Technologies, Ltd	Radiology	LLZ
01/11/2018	K171122	CEREC Ortho Software	Dentsply Sirona	Dental	PNN
01/08/2018	K171328	CNeuro CMRI	Combinostics Oy	Radiology	LLZ
01/04/2018	K171056	WAVE Clinical Platform	Excel Medical Electronics, LLC	Cardiovascular	MWI
12/27/2017	K173420	Radiomics App V1.0	Microsoft Corp.	Radiology	LLZ
12/22/2017	K172507	SOZO	ImpediMed Limited	Cardiovascular	DSB
11/07/2017	K163694	Rooti Rx ECG Event Recorder, Rooti Link APP Software	Rooti Labs Ltd.	Cardiovascular	DRG
10/27/2017	K172803	Infinitt PACS 7.0	Infinitt Healthcare Co.,Ltd.	Radiology	LLZ
10/20/2017	K163623	Quantra	Hologic, Inc.	Radiology	LLZ
09/27/2017	K171936	Peerbridge Cor(TM) System	Peerbridge Health Inc.	Cardiovascular	DSH
09/15/2017	K172356	BladderScan Prime PLUS System	Verathon Incorporated	Radiology	IYO
09/14/2017	K172385	Clarius Ultrasound System	Clarius Mobile Health Corp.	Radiology	IYN
09/07/2017	K170981	NeuroQuant	CorTechs Labs, Inc	Radiology	LLZ
08/17/2017	K163339	SpectralMD DeepView Wound Imaging System 2.0	SpectralMD, Inc.	Cardiovascular	DPT
08/11/2017	K172122	SOZO	ImpediMed Limited	Gastroenterology-Urology	OBH
08/01/2017	K171315	Advanced RBC Application	Cella Vision AB	Hematology	JOY
07/19/2017	DEN170022	QuantX	Quantitative Insights, Inc	Radiology	POK
06/26/2017	K170568	CardioLogs ECG Analysis Platform	Cardiologs Technologies	Cardiovascular	DPS
06/09/2017	K170747	Syngo Application Software	Siemens Medical Solutions, USA, Inc.	Radiology	LLZ
06/07/2017	K170250	SmartTarget	SmarTarget, Ltd.	Radiology	LLZ
05/24/2017	K170172	UNiD Spine Analyzer	Medicrea International	Radiology	LLZ
05/11/2017	K163622	Lung Vision	Body Vision Medical Ltd.	Radiology	LLZ
05/05/2017	K163665	MATRx Plus	Zephyr Sleep Technologies	Anesthesiology	MNR
04/26/2017	K170069	AmCAD-UV	AmCad BioMed Corporation	Radiology	LLZ
04/06/2017	DEN160026	23andMe Personal Genome Service (PGS) Genetic Health Risk Test for Hereditary Thrombophilia	23andMe, Inc.	Hematology	PTA
03/31/2017	K162627	EnsoSleep	EnsoData, Inc.	Neurology	OLZ
02/23/2017	K162855	Reveal LINQ	Medtronic, Inc.	Cardiovascular	MXD
02/14/2017	K162830	SIS Software	Surgical Information Sciences, Inc.	Radiology	LLZ
01/06/2017	K163013	Quantib Brain 1.2	Quantib BV	Radiology	LLZ
01/05/2017	K163253	Arterys Cardio DL	Arterys Inc.	Radiology	LLZ
12/28/2016	K161959	ClearView CCAD	ClearView Diagnostics Inc.	Radiology	LLZ
12/07/2016	K161322	CT CoPilot	Zepmed, LLC	Radiology	LLZ
11/30/2016	K161834	One Drop Blood Glucose Monitoring System	AgaMatrix Inc.	Clinical Chemistry	NBW
11/30/2016	K163138	Clarius Ultrasound System	Clarius Mobile Health Corp.	Radiology	IYN
11/09/2016	P150043	QVCAD System	QView Medical, Inc.	Radiology	MYN
10/19/2016	K160401	Tyto Stethoscope	Tyto Care Ltd.	Cardiovascular	DQD
09/22/2016	K161068	Ahead 300	Brainscope Company Inc.	Neurology	PIW
09/19/2016	K161625	PixelShine	AlgoMedica	Radiology	LLZ
09/09/2016	K161201	ClearRead CT	Riverain Technologies, LLC	Radiology	OEB
08/24/2016	K161772	FFRct v2.0	HeartFlow, Inc.	Cardiovascular	PJA
08/09/2016	K161148	Icobrain	Icometrix	Radiology	LLZ
08/05/2016	K160338	Triton System	Gauss Surgical Inc.	General and Plastic Surgery	PBZ
07/28/2016	K161382	LVivo Software Application	DiACardio, Ltd.	Radiology	LLZ
07/15/2016	K160016	Steth IO	Stratoscientific, Inc.	Cardiovascular	DQD
07/07/2016	K160088	Cydar EV	Cydar Ltd.	Radiology	OWB
06/17/2016	K153351	Quantib Brain 1	Quantib BV	Radiology	LLZ
01/13/2016	K152733	FFRct	HeartFlow, Inc.	Cardiovascular	PJA
01/07/2016	K153427	Volpara Imaging Software	Matakina Technology Ltd.	Radiology	LLZ
12/21/2015	K150817	Dario Blood Glucose Monitoring System	LabStyle Innovations Ltd.	Clinical Chemistry	NBW
11/05/2015	K150102	SnoreSounds	Appian Medical Inc.	Anesthesiology	MNR
06/11/2015	K142512	Personalized Physiology Analytics Engine Software	VGBio, Inc. (DBA PhysIQ)	Cardiovascular	PLB
05/15/2015	K143643	Brainscope Ahead 200	Brainscope Company, Inc.	Neurology	PIW
04/24/2015	K142918	EndoTool SubQ	Monarch Medical Technologies	General Hospital	NDC
02/27/2015	K141922	IRIS Intelligent Retinal Imaging System	IRIS Intelligent Retinal Imaging Systems, LLC	Ophthalmic	NFJ
11/17/2014	DEN140025	BrainScope Ahead 100	BrainScope Company, Inc.	Neurology	PIW
10/10/2014	K142037	Quantra	Hologic, Inc.	Radiology	LLZ
09/17/2014	K141069	Lung Density Analysis	Imbio LLC	Radiology	JAK
08/22/2014	K141480	CVI42	Circle Cardiovascular Imaging Inc	Radiology	LLZ
04/22/2014	K133649	Hepatic VCAR	GE Medical Systems SCS	Radiology	JAK
01/24/2014	K133259	Ysio Max	Siemens Medical Solutions USA, Inc.	Radiology	KPR
11/21/2013	K130831	MALDI Biotyper CA (MBT-CA) System	Bruker Daltonics, Inc.	Microbiology	PEX
08/21/2013	DEN130013	Vitek MS	Biomerieux, Inc.	Microbiology	PEX
03/22/2013	K120771	UniCel DxH 800 Coulter Cellular Analysis System	Beckman Coulter, Inc.	Hematology	GKZ
12/27/2012	K123526	ClearRead +Confirm	Riverain Technologies	Radiology	LLZ
05/17/2012	K120489	Tissue of Origin Test Kit FFPE	Pathwork Diagnostics, Inc.	Pathology	OIW
04/13/2012	K120161	AlphaPoint Imaging Software	RadLogics, Inc.	Radiology	LLZ
12/28/2011	K111776	DeltaView Model 2.1	Riverain Medical Group,Llc	Radiology	LLZ
09/16/2011	K102778	CellaVision® DM1200 with the body fluid application	CellaVision AB	Hematology	JOY
06/08/2010	K092967	Pathwork Tissue Of Origin Test Kit-Ffpe	Pathwork Diagnostics	Pathology	OIW
05/12/2010	K092116	EasyCell	Medica Corporation	Hematology	JOY
12/05/2008	K080595	CellaVision DM96 with the body fluid application	Cella Vision AB	Hematology	JOY
09/12/2008	K082483	Quantra	Hologic, Inc.	Radiology	LLZ
07/30/2008	K080896	Pathwork Tissue of Origin Test	Pathwork Diagnostics Inc.	Pathology	OIW
07/17/2008	K081140	Visensia	OBS Medical	Cardiovascular	MHX
05/15/2008	K080762	IB Neuro, Version 1.0	Imaging Biometrics, LLC	Radiology	LNH
10/27/2005	K043341	BioPlex 2200 ANA Screen with Medical Decision Support Software for Use with BioPlex 2200 Multi-Analyte Detection System	Bio-Rad Laboratories, Inc.	Immunology	NVI
02/10/2004	K033840	CellaVision DM96 Automatic Hematology Analyzer	Cella Vision AB	Hematology	JOY
03/15/2001	K003301	DiffMaster Octavia Automatic Hematology Analyzer	CellaVision AB	Hematology	JOY
06/26/1998	P970058	M1000 IMAGECHECKER	Hologic, Inc.	Radiology	MYN
03/11/1997	K955841	Compumedics Sleep Monitoring System	Computmedics Sleep Pty. Ltd.	Anesthesiology	MNR
11/08/1995	P940029	PAPNET Testing System	Neuromedical Systems, Inc.	Pathology	MNM
